# Supplementary material for: Viral anti‐inflammatory serpin reduces immuno‐coagulopathic pathology in SARS‐CoV‐2 mouse models of infection
Source: EMBO Mol Med. 2023 Aug 3;15(9):e17376. doi: 10.15252/emmm.202317376 (PMC10493584; doi:10.15252/emmm.202317376)
Supplement: Supplementary file 2 — Source Data for Figure 2 [file EMMM-15-e17376-s005.zip]

Archive with 26 entries (25 files):
- Figure 2 Source data/
- __MACOSX/._Figure 2 Source data
- Figure 2 Source data/Fig 2J delay consolid.xlsx
- __MACOSX/Figure 2 Source data/._Fig 2J delay consolid.xlsx
- Figure 2 Source data/Fig 2F consolid d7.xlsx
- __MACOSX/Figure 2 Source data/._Fig 2F consolid d7.xlsx
- Figure 2 Source data/Fig 2 Panels C & D & G.xlsx
- __MACOSX/Figure 2 Source data/._Fig 2 Panels C & D & G.xlsx
- Figure 2 Source data/~$Fig 2 Panels A & B.xlsx
- __MACOSX/Figure 2 Source data/._~$Fig 2 Panels A & B.xlsx
- Figure 2 Source data/~$Fig 2H consolid d4.xlsx
- __MACOSX/Figure 2 Source data/._~$Fig 2H consolid d4.xlsx
- Figure 2 Source data/~$Fig 2 K,L CS, Wt fin.xlsx
- __MACOSX/Figure 2 Source data/._~$Fig 2 K,L CS, Wt fin.xlsx
- Figure 2 Source data/~$Fig 2 Panels C & D & G.xlsx
- __MACOSX/Figure 2 Source data/._~$Fig 2 Panels C & D & G.xlsx
- Figure 2 Source data/Figure 2 Panels E and I Micrograph Source data.pptx
- __MACOSX/Figure 2 Source data/._Figure 2 Panels E and I Micrograph Source data.pptx
- Figure 2 Source data/Fig 2 Panels A & B.xlsx
- __MACOSX/Figure 2 Source data/._Fig 2 Panels A & B.xlsx
- Figure 2 Source data/Fig 2H consolid d4.xlsx
- __MACOSX/Figure 2 Source data/._Fig 2H consolid d4.xlsx
- Figure 2 Source data/~$Fig 2F consolid d7.xlsx
- __MACOSX/Figure 2 Source data/._~$Fig 2F consolid d7.xlsx
- Figure 2 Source data/Fig 2 K,L CS, Wt fin.xlsx
- __MACOSX/Figure 2 Source data/._Fig 2 K,L CS, Wt fin.xlsx
