# Supplementary material for: Viral anti‐inflammatory serpin reduces immuno‐coagulopathic pathology in SARS‐CoV‐2 mouse models of infection
Source: EMBO Mol Med. 2023 Aug 3;15(9):e17376. doi: 10.15252/emmm.202317376 (PMC10493584; doi:10.15252/emmm.202317376)
Supplement: Supplementary file 2 — Source Data for Figure 2 [file EMMM-15-e17376-s005.zip › Figure 2 Source data/Fig 2J delay consolid.xlsx]

## Sheet: Sheet1
Ratio lung consolid redo / total lung delayed treatment Study 3	Rx study 3
1	Saline
0.452	Saline
.
0.132	PEGSerp-1 0.2µg
.
.
0.266	PEGSerp-1 2.0µg
0.787	PEGSerp-1 2.0µg
.
0.206	PEGSerp-1 0.2µg
0.009	PEGSerp-1 0.2µg
.
0.444	PEGSerp-1 2.0µg
0.592	PEGSerp-1 2.0µg
.
0.024	PEGSerp-1 2.0µg
.
.
0.547	PEGSerp-1 2.0µg
0.595	PEGSerp-1 2.0µg
.
0.511	PEGSerp-1 2.0µg
1	PEGSerp-1 2.0µg
.
0.113	PEGSerp-1 0.2µg
0.261	PEGSerp-1 0.2µg
.
0.323	Saline
0.478	Saline
.
.
0.432	PEGSerp-1 0.2µg
0.602	PEGSerp-1 0.2µg
.
.
0.653	Saline
0.344	Saline
.
