# Supplementary material for: Viral anti‐inflammatory serpin reduces immuno‐coagulopathic pathology in SARS‐CoV‐2 mouse models of infection
Source: EMBO Mol Med. 2023 Aug 3;15(9):e17376. doi: 10.15252/emmm.202317376 (PMC10493584; doi:10.15252/emmm.202317376)
Supplement: Supplementary file 2 — Source Data for Figure 2 [file EMMM-15-e17376-s005.zip › Figure 2 Source data/Fig 2F consolid d7.xlsx]

## Sheet: Sheet1
mean ratio consolid 7ds	treatment SARS CoV2 MA307ds mean			Sum ratios consolid/ total lung areas
0.604	PEGSerp-1		PEGSerp-1	0.826
.			PEGSerp-1	0.181
.			PEGSerp-1	0.131
.			PEGSerp-1	0.296
0.533	PEGSerp-1		Saline	0.215
.			Saline	0.518
.			Saline	0.594
.			Saline	0.815
0.403	Saline		PEGSerp-1	0.621
.			PEGSerp-1	0.301
.			PEGSerp-1	0.114
.			PEGSerp-1	0.532
0.67	Saline		PEGSerp-1	0.539
.			PEGSerp-1	0.018
.			Saline	0.192
.			Saline	0.083
0.486	PEGSerp-1		PEGSerp-1	0.136
.			PEGSerp-1	0.054
.			Saline	0.902
.			Saline	0.218
0.277	PEGSerp-1		Saline	0.52
.			Saline	0.212
.			PEGSerp-1	0.034
.			PEGSerp-1	0.083
0.341	PEGSerp-1		PEGSerp-1	0.039
.			PEGSerp-1	0.114
.			PEGSerp-1	0.028
.			PEGSerp-1	0.059
0.196	Saline		PEGSerp-1	0.192
.			PEGSerp-1	0.005
.			Saline	0.829
.			Saline	0.288
0.17	PEGSerp-1		Saline	0.398
.			Saline	0.09
.			Saline	0.117
.			Saline	0.091
.			Saline	0.809
0.332	Saline		Saline	1
.			Saline	0.446
.			Saline	1
.
0.29	Saline
.
.
.
0.15	PEGSerp-1
.
.
.
0.197	PEGSerp-1
.
.
.
0.065	PEGSerp-1
.
.
.
0.132	PEGSerp-1
.
.
.
0.431	Saline
.
.
.
0.324	Saline
.
.
.
0.135	Saline
.
.
.
0.902	Saline
.
.
.
0.564	Saline
.
.
.
.
.
.
.
.
.
.
.
.
.
.
.
.
.
.
.
.
.
.
.
.
.
.
.
.
.
.
.
.
.
.
.
.
.
.
.
.
.	Saline
.
.
.
.
.
.
.
.
.
.
.
.
.
.
