# Supplementary material for: Viral anti‐inflammatory serpin reduces immuno‐coagulopathic pathology in SARS‐CoV‐2 mouse models of infection
Source: EMBO Mol Med. 2023 Aug 3;15(9):e17376. doi: 10.15252/emmm.202317376 (PMC10493584; doi:10.15252/emmm.202317376)
Supplement: Supplementary file 2 — Source Data for Figure 2 [file EMMM-15-e17376-s005.zip › Figure 2 Source data/Fig 2 Panels C & D & G.xlsx]

## Sheet: Sheet1
	Saline Prophylaxis d4	Saline Prophylaxis d4	Saline Prophylaxis d4	Saline Prophylaxis d4	Saline Prophylaxis d4	Saline Prophylaxis d4	Saline Prophylaxis d4	Saline Prophylaxis d4	Saline Prophylaxis d4	Saline Prophylaxis d4	Saline Prophylaxis d7	Saline Prophylaxis d7	Saline Prophylaxis d7	Saline Prophylaxis d7	Saline Prophylaxis d7	Saline Prophylaxis d7	Saline Prophylaxis d7	Saline Prophylaxis d7	Saline Prophylaxis d7	Saline Prophylaxis d7	PEGSerp-1 Prophylaxis d4	PEGSerp-1 Prophylaxis d4	PEGSerp-1 Prophylaxis d4	PEGSerp-1 Prophylaxis d4	PEGSerp-1 Prophylaxis d4	PEGSerp-1 Prophylaxis d4	PEGSerp-1 Prophylaxis d4	PEGSerp-1 Prophylaxis d4	PEGSerp-1 Prophylaxis d4	PEGSerp-1 Prophylaxis d4	PEGSerp-1 Prophylaxis d7	PEGSerp-1 Prophylaxis d7	PEGSerp-1 Prophylaxis d7	PEGSerp-1 Prophylaxis d7	PEGSerp-1 Prophylaxis d7	PEGSerp-1 Prophylaxis d7	PEGSerp-1 Prophylaxis d7	PEGSerp-1 Prophylaxis d7	PEGSerp-1 Prophylaxis d7	PEGSerp-1 Prophylaxis d7
Days post infection	M No 1	M No 2	M No 3	M No 4	M No 5	M No 6	M No 7	M No 8	M No 9	M No 10	M No 1	M No 2	M No 3	M No 4	M No 5	M No 6	M No 7	M No 8	M No 9	M No 10	M No 1	M No 2	M No 3	M No 4	M No 5	M No 6	M No 7	M No 8	M No 9	M No 10	M No 1	M No 2	M No 3	M No 4	M No 5	M No 6	M No 7	M No 8	M No 9	M No 10
0	100	100	100	100	100	100	100	100	100	100	100	100	100	100	100	100	100	100	100	100	100	100	100	100	100	100	100	100	100		100	100	100	100	100	100	100	100	100	100
1	95	99	98	98	99	95	97	96	95	96	95	97	96	98	100	96	88	99	94	92	102	98	100	100	96	98	99	96	95		99	95	102	98	96	100	97	97	102	100
2	91	94	94	92	95	90	91	88	92	89	90	91	87	90	92	90	83	93	89	90	98	94	97	96	96	93	95	93	92		91	89	93	92	88	95	95	89	96	96
3	85	85	85	85	88	88	85	83	91	84	85	86	85	85	87	85	79	88	83	86	90	87	89	86	90	87	91	91	89		88	88	94	93	89	88	88	84	90	90
3.5											84	86	84	84	85	85	77	88	82	86											88	88	94	94	88	87	87	82	89	89
4	83	82	87	84	87	90	90	85	93	83	83	91	86	87	81	85	78	91	85	88	86	79	80	84	91	85	93	90	90		90	89	101	100	93	89	89	81	90	89
4.5											82	90	86	88	81	85	77	92	85	87											90	89	100	98	93	90	88	82	90	90
5											86	95	91	93	86	88	79	94	91	92											95	93	105	102	95	92	95	86	94	93
6											91	97	93	98	94	90	80	96	92	93											98	89	105	104	95	96	96	90	95	95
