# Supplementary material for: Viral anti‐inflammatory serpin reduces immuno‐coagulopathic pathology in SARS‐CoV‐2 mouse models of infection
Source: EMBO Mol Med. 2023 Aug 3;15(9):e17376. doi: 10.15252/emmm.202317376 (PMC10493584; doi:10.15252/emmm.202317376)
Supplement: Supplementary file 2 — Source Data for Figure 2 [file EMMM-15-e17376-s005.zip › Figure 2 Source data/Fig 2 Panels A & B.xlsx]

## Sheet: Sheet1
Figure 2B		Saline Prophylaxis	Saline Prophylaxis	Saline Prophylaxis	Saline Prophylaxis	Saline Prophylaxis	Saline Prophylaxis	Saline Prophylaxis	Saline Prophylaxis	Saline Prophylaxis	Saline Prophylaxis	PEGSerp-1 Prophylaxis	PEGSerp-1 Prophylaxis	PEGSerp-1 Prophylaxis	PEGSerp-1 Prophylaxis	PEGSerp-1 Prophylaxis	PEGSerp-1 Prophylaxis	PEGSerp-1 Prophylaxis	PEGSerp-1 Prophylaxis	PEGSerp-1 Prophylaxis	PEGSerp-1 Prophylaxis
days post SARS coV-2 MA30 infection	Days post SARS MA30 Infection	M No 1	M No 2	M No 3	M No 4	M No 5	M No 6	M No 7	M No 8	M No 9	M No 10	M No 1	M No 2	M No 3	M No 4	M No 5	M No 6	M No 7	M No 8	M No 9	M No 10
d0	0	0	0	0	0	0	0	0	0	0	0	0	0	0	0	0	0	0	0	0	0
d1	1	1	1	1	1	0	1	2	1	1	1	1	1	0	1	1	0	1	1	0	0
d2	2	3	3	4	3	3	6	7	6	7	6	2	3	2	1	2	3	2	3	3	1
d3	3	4	4	4	4	4	6	7	6	6	6	2	2	1	1	2	3	3	3	1	2
d4	4	3	2	3	3	3	4	5	3	4	2	3	2	0	0	1	3	2	5	1	2
d5	5	3	2	2	2	3	5	6	4	4	3	2	1	0	1	1	3	3	4	3	3
d6	6	2	1	2	2	1	1	4	2	2	2	2	2	0	0	1	1	1	2	1	1
Figure 2A mean CS (clinical scores)		CS mean Saline	SEM	Number	CS mean PEGSerp-1	SEM	Number
d0	0	0	0	10	0	0	10
d1	1	1	0.149071	10	0.6	0.163299	10
d2	2	4.8	0.553775	10	2.2	0.249444	10
d3	3	5.1	0.378594	10	2	0.258199	10
d4	4	3.2	0.290593	10	1.9	0.481894	10
d5	5	3.4	0.426875	10	2.1	0.406885	10
d6	6	1.9	0.276887	10	1.1	0.233333	10
