# Supplementary material for: Viral anti‐inflammatory serpin reduces immuno‐coagulopathic pathology in SARS‐CoV‐2 mouse models of infection
Source: EMBO Mol Med. 2023 Aug 3;15(9):e17376. doi: 10.15252/emmm.202317376 (PMC10493584; doi:10.15252/emmm.202317376)
Supplement: Supplementary file 2 — Source Data for Figure 2 [file EMMM-15-e17376-s005.zip › Figure 2 Source data/Fig 2H consolid d4.xlsx]

## Sheet: Sheet1
Ratios mean lung consolid/ total lung day 4 SARS-Cov-2 AMA30	SARS-coV-2 day 4 mean area treatment
0.588	Saline
.
.
.
0.267	Saline
.
.
.
0.442	Saline
.
.
.
0.263	PEGSerp-1
.
.
.
0.067	PEGSerp-1
.
.
.
0.09	PEGSerp-1
.
.
.
0.121	PEGSerp-1
.
.
.
0.594	Saline
.
.
.
0.235	Saline
.
.
.
0.274	Saline
.
.
.
0.394	Saline
.
.
.
0.136	PEGSerp-1
.
.
.
0.126	PEGSerp-1
.
.
.
0.277	PEGSerp-1
.
.
.
0.115	PEGSerp-1
.
.
.
0.228	PEGSerp-1
.
.
.
0.26	Saline
.
.
.
0.263	Saline
.
.
.
0.152	Saline
.
.
