# Supplementary material for: Viral anti‐inflammatory serpin reduces immuno‐coagulopathic pathology in SARS‐CoV‐2 mouse models of infection
Source: EMBO Mol Med. 2023 Aug 3;15(9):e17376. doi: 10.15252/emmm.202317376 (PMC10493584; doi:10.15252/emmm.202317376)
Supplement: Supplementary file 2 — Source Data for Figure 2 [file EMMM-15-e17376-s005.zip › Figure 2 Source data/Fig 2 K,L CS, Wt fin.xlsx]

## Sheet: Sheet1
Weights only
		0	1	2	3	3.5	4	4.5	5	5.5	6	7
Group A M1		1	0.975806	0.907258	0.854839	0.850806	0.850806	0.850806	0.895161	0.899194	0.939516	0.939516
Group A M2		1	0.947853	0.911043	0.858896	0.855828	0.846626	0.849693	0.874233	0.880368	0.889571	0.877301
Group A M3		1	0.954704	0.898955	0.839721	0.843206	0.808362	0.811847	0.818815	0.818815	0.850174	0.84669
Group A M4		1	0.974441	0.926518	0.86262	0.85623	0.84345	0.837061	0.872204	0.872204	0.904153	0.907348
Group A F1		1	0.965368	0.909091	0.835498	0.831169	0.809524	0.813853
Group A F2		1	1.00893	0.9375	0.866071	0.861607	0.866071	0.870536	0.897321	0.875	0.919643	0.915179
Group A F3		1	0.991071	0.928571	0.861607	0.866071	0.879464	0.879464	0.915179	0.897321	0.933036	0.946429
Group A F4		1	0.995169	0.898551	0.84058	0.835749	0.811594	0.797101	0.772947	0.768116
		0	1	2	3	3.5	4	4.5	5	5.5	6	7
Group B M1		1	0.986667	0.9	0.856667	0.856667	0.88	0.903333	0.926667	0.91	0.933333	0.933333
Group B M2		1	0.972881	0.932203	0.867797	0.864407	0.833898	0.823729
Group B M3		1	0.954861	0.895833	0.833333	0.829861	0.8125	0.819444	0.854167	0.847222	0.868056	0.986111
Group B M4		1	0.966997	0.907591	0.848185	0.844884	0.811881	0.80198	0.788779	0.778878	0.765677
Group B F1		1	0.953586	0.902954	0.831224	0.827004	0.78903	0.780591
Group B F2		1	0.953917	0.903226	0.83871	0.83871	0.834101	0.834101	0.875576	0.880184	0.912442	0.963134
Group B F3		1	0.970588	0.89916	0.840336	0.836134	0.806723	0.806723	0.794118	0.785714	0.789916
Group B F4		1	1.01456	0.932039	0.868932	0.84466	0.868932	0.864078	0.898058	0.917476	0.951456	0.932039
		0	1	2	3	3.5	4	4.5	5	5.5	6	7
Group C M1		1	0.99322	0.959322	0.891525	0.888136	0.871186	0.864407	0.871186	0.871186	0.908475	0.928814
Group C M2		1	0.996528	0.954861	0.888889	0.881944	0.90625	0.90625	0.920139	0.920139	0.9375	0.951389
Group C M3		1	0.996564	0.941581	0.886598	0.879725	0.876289	0.883162	0.920962	0.948454	0.938144	0.948454
Group C M4		1	0.996324	0.930147	0.878676	0.871324	0.878676	0.871324	0.908088	0.919118	0.955882	0.9375
Group C F1		1	0.980676	0.879227	0.830918	0.84058	0.859903	0.869565	0.966184	0.898551	0.966184	0.937198
Group C F2		1	0.986957	0.904348	0.834783	0.830435	0.813043	0.821739	0.856522	0.83913	0.886957	0.865217
Group C F3		1	0.936364	0.936364	0.936364	0.959091	0.977273	0.986364	0.972727	0.968182	0.981818	1.00455
Group C F4		1	0.961905	0.895238	0.828571	0.819048	0.785714	0.766667
Clinical Scores
	0	1	2	3	4	5	6
A1	0	1	3	6	6	2	4
A2	0	1	3	6	6	6	5
A3	0	1	3	6	6	5	6
A4	0	1	3	6	6	4	5
A5	0	1	3	4	6
A6	0	0	3	5	4	3	3
A7	0	1	3	5	4	3	3
A8	0	0	3	4	6	7
	0	1	2	3	4	5	6
B1	0	1	3	5	5	3	3
B2	0	1	3	6	6
B3	0	1	3	5	6	6	6
B4	0	1	3	6	5	7	7
B5	0	1	3	5	7
B6	0	1	3	4	5	4	3
B7	0	1	3	4	5	7	7
B8	0	0	3	5	4	5	4
	0	1	2	3	4	5	6
C1	0	1	1	6	6	5	4
C2	0	0	1	5	4	3	3
C3	0	0	1	6	5	4	4
C4	0	0	1	6	5	4	4
C5	0	1	4	4	4	3	2
C6	0	1	3	6	4	4	4
C7	0	1	3	4	2	2	3
C8	0	1	3	5	7
