# Supplementary material for: Viral anti‐inflammatory serpin reduces immuno‐coagulopathic pathology in SARS‐CoV‐2 mouse models of infection
Source: EMBO Mol Med. 2023 Aug 3;15(9):e17376. doi: 10.15252/emmm.202317376 (PMC10493584; doi:10.15252/emmm.202317376)
Supplement: Supplementary file 3 — Source Data for Figure 3 [file EMMM-15-e17376-s001.zip]

Archive with 30 entries (29 files):
- Figure 3 source data/
- __MACOSX/._Figure 3 source data
- Figure 3 source data/Fig 3I CD8 IHC d4 d7 fin.xlsx
- __MACOSX/Figure 3 source data/._Fig 3I CD8 IHC d4 d7 fin.xlsx
- Figure 3 source data/Fig 3H CD4 d4 d7.xlsx
- __MACOSX/Figure 3 source data/._Fig 3H CD4 d4 d7.xlsx
- Figure 3 source data/Fig 3G CD3 d4.xlsx
- __MACOSX/Figure 3 source data/._Fig 3G CD3 d4.xlsx
- Figure 3 source data/Figure 3 Panels A and C micrograph source data.pptx
- __MACOSX/Figure 3 source data/._Figure 3 Panels A and C micrograph source data.pptx
- Figure 3 source data/Data Fig 3 PAnel H CD4 IHC ds 4,7 fin.xlsx
- __MACOSX/Figure 3 source data/._Data Fig 3 PAnel H CD4 IHC ds 4,7 fin.xlsx
- Figure 3 source data/Fig 3B iNOS d4 L.xlsx
- __MACOSX/Figure 3 source data/._Fig 3B iNOS d4 L.xlsx
- Figure 3 source data/Data fig 3 Panel  J Ly6G IHC ds 4, 7 fin.xlsx
- __MACOSX/Figure 3 source data/._Data fig 3 Panel  J Ly6G IHC ds 4, 7 fin.xlsx
- Figure 3 source data/Fig 3I CD8 d4,7.xlsx
- __MACOSX/Figure 3 source data/._Fig 3I CD8 d4,7.xlsx
- Figure 3 source data/Fig 3 Panels B and D - iNOS IHC fin.xlsx
- __MACOSX/Figure 3 source data/._Fig 3 Panels B and D - iNOS IHC fin.xlsx
- Figure 3 source data/Fig 3K Path score.xlsx
- __MACOSX/Figure 3 source data/._Fig 3K Path score.xlsx
- Figure 3 source data/Fig 3E -3 iNOS delay.xlsx
- __MACOSX/Figure 3 source data/._Fig 3E -3 iNOS delay.xlsx
- Figure 3 source data/Fig 3F fin.xlsx
- __MACOSX/Figure 3 source data/._Fig 3F fin.xlsx
- Figure 3 source data/Fig 3I CD8 d4 d7.xlsx
- __MACOSX/Figure 3 source data/._Fig 3I CD8 d4 d7.xlsx
- Figure 3 source data/Fig 3F Arg 1 d7.xlsx
- __MACOSX/Figure 3 source data/._Fig 3F Arg 1 d7.xlsx
