# Supplementary material for: Viral anti‐inflammatory serpin reduces immuno‐coagulopathic pathology in SARS‐CoV‐2 mouse models of infection
Source: EMBO Mol Med. 2023 Aug 3;15(9):e17376. doi: 10.15252/emmm.202317376 (PMC10493584; doi:10.15252/emmm.202317376)
Supplement: Supplementary file 3 — Source Data for Figure 3 [file EMMM-15-e17376-s001.zip › Figure 3 source data/Fig 3I CD8 IHC d4 d7 fin.xlsx]

## Sheet: Sheet1
M No d4 MA30 SARS	IHC CD8 d4 alveoli	Treatment d4 MA30 SARS		Saline mean CD8 d4	PEGSerp-1 mean CD8 d4		ma30, 12-13-21 CD8 d7								mean CD8 count
1	18	Saline		41.333	20.333
1	19	Saline		16.333	14.333		#1	13	11	7	9	27	13		13.3333
1	87	Saline		6.333	2		#2	8	9	11	19	32	12		15.1667
2	5	Saline		4.667	20.667		#3	6	13	14	11	20	13		12.8333
2	22	Saline		8.667	9.667		#4	5	3	10	12	13	17		10
2	22	Saline		17.667	10.333		#5	0	1	0	0	5	3		1.5
3	7	Saline		23.667	30.333		#6	13	9	7	14	34	16		15.5
3	7	Saline		11.333	22.667		#7	15	23	20	42	25	27		25.3333
3	5	Saline		14.333	18.333		#8	12	15	11	23	20	12		15.5
4	24	PEGSerp-1		20.333			#9	18	14	16	12	8	15		13.8333
4	19	PEGSerp-1					#10	11	17	7	17	7	10		11.5
4	18	PEGSerp-1					#11	23	18	9	24	3	5		13.6667
5	19	PEGSerp-1					#12	4	2	4	5	4	8		4.5
5	15	PEGSerp-1					#13	16	11	10	10	13	12		12
5	9	PEGSerp-1					#14	26	31	22	24	28	18		24.8333
6	5	PEGSerp-1					#15	23	15	12	26	27	22		20.8333
6	0	PEGSerp-1					#16	24	9	12	20	7	16		14.6667
6	1	PEGSerp-1					#17	11	8	7	6	12	15		9.83333
7	22	PEGSerp-1					#18	8	10	6	6	11	16		9.5
7	21	PEGSerp-1					#19	3	7	9	3	9	13		7.33333
7	19	PEGSerp-1
8	6	Saline
8	5	Saline
8	3	Saline
9	11	Saline
9	8	Saline
9	7	Saline
10	22	Saline
10	16	Saline
10	15	Saline
11	31	Saline
11	21	Saline
11	19	Saline
12	13	PEGSerp-1
12	9	PEGSerp-1
12	7	PEGSerp-1
13	12	PEGSerp-1
13	10	PEGSerp-1
13	9	PEGSerp-1
14	31	PEGSerp-1
14	34	PEGSerp-1
14	26	PEGSerp-1
15	27	PEGSerp-1
15	23	PEGSerp-1
15	18	PEGSerp-1
16	21	PEGSerp-1
16	20	PEGSerp-1
16	14	PEGSerp-1
17	10	Saline
17	15	Saline
17	9	Saline
18	26	Saline
18	9	Saline
18	8	Saline
19	23	Saline
19	20	Saline
19	12	Saline
.	.
