# Supplementary material for: Viral anti‐inflammatory serpin reduces immuno‐coagulopathic pathology in SARS‐CoV‐2 mouse models of infection
Source: EMBO Mol Med. 2023 Aug 3;15(9):e17376. doi: 10.15252/emmm.202317376 (PMC10493584; doi:10.15252/emmm.202317376)
Supplement: Supplementary file 3 — Source Data for Figure 3 [file EMMM-15-e17376-s001.zip › Figure 3 source data/Fig 3H CD4 d4 d7.xlsx]

## Sheet: Sheet1
CD4 + IHC TC count	Mno day 4 MA30	Tretament MA30 day4		Saline CD4 IHC d4	PEGSerp-1 CD4 IHC d4	Saline CD4 IHC d7	PEGSerp-1 CD4 IHC d7
21	MNo1/AF3	Saline		28	18	36	58.333
30	MNo1/AF3	Saline		10.667	4	25.333	23.667
33	MNo1/AF3	Saline		16.333	21.667	41.333	30
11	MNo2/AF4	Saline		7.667	16.333	55.333	36.667
11	MNo2/AF4	Saline		20	13	30.333	47
10	MNo2/AF4	Saline		49.667	36.667	46.333	36
10	Mno3/AF5	Saline		21.667	46.667	38	27.667
23	MNo3/AF5	Saline		21	25.667	51.333	17
16	MNo3/AF5	Saline		21.333	48	40	18
12	MNo4/BF1	PEGSerp-1		30		40.333	28
22	MNo4/BF1	PEGSerp-1
20	MNo4/BF1	PEGSerp-1
4	MNo5/BF2	PEGSerp-1
4	MNo5/BF2	PEGSerp-1
4	Mno5/BF2	PEGSerp-1
48	MNo6/BF3	PEGSerp-1
14	MNo6/BF3	PEGSerp-1
3	MNo6/BF3	PEGSerp-1
23	MNo7/BF5	PEGSerp-1
12	MNo7/BF5	PEGSerp-1
14	MNo7/BF5	PEGSerp-1
13	MNo8/AF1	Saline
4	MNo8/AF1	Saline
6	MNo8/AF1	Saline
15	MNo9/AF2	Saline
17	MNo9/AF2	Saline
28	MNo9/AF2	Saline
37	MNo10/AM4	Saline
59	MNo10/AM4	Saline
53	MNo10/AM4	Saline
23	MNo11/AM5	Saline
20	MNo11/AM5	Saline
22	MNo11/AM5	Saline
11	MNo12/BM1	PEGSerp-1
13	MNo12/BM1	PEGSerp-1
15	MNo12/BM1	PEGSerp-1
43	MNo13/BM1	PEGSerp-1
37	MNo13/BM1	PEGSerp-1
30	MNo13/BM1	PEGSerp-1
33	MNo14/BM3	PEGSerp-1
52	MNo14/BM3	PEGSerp-1
55	MNo14/BM3	PEGSerp-1
20	MNo15/BM4	PEGSerp-1
25	MNo15/BM4	PEGSerp-1
32	MNo15/BM4	PEGSerp-1
44	MNo16/BM5	PEGSerp-1
61	MNo16/BM5	PEGSerp-1
39	MNo16/BM5	PEGSerp-1
24	MNo17/AM1	Saline
20	MNo17/AM1	Saline
19	MNo17/AM1	Saline
18	MNo18/AM2	Saline
21	MNo18/AM2	Saline
25	MNo18/AM2	Saline
25	MNo19/AM3	Saline
32	MNo19/AM3	Saline
33	MNo19/AM3	Saline
