# Supplementary material for: Viral anti‐inflammatory serpin reduces immuno‐coagulopathic pathology in SARS‐CoV‐2 mouse models of infection
Source: EMBO Mol Med. 2023 Aug 3;15(9):e17376. doi: 10.15252/emmm.202317376 (PMC10493584; doi:10.15252/emmm.202317376)
Supplement: Supplementary file 3 — Source Data for Figure 3 [file EMMM-15-e17376-s001.zip › Figure 3 source data/Fig 3G CD3 d4.xlsx]

## Sheet: Sheet1
Mno d4	Treatment d4	CD3+ IHC alveoli	CD3 + bronch	mean CD3+ IHC alv	mean CD3+ bronch	mean treatment / mouse
MNo1/AF3	Saline	4	15	10	16	Saline
MNo1/AF3	Saline	16	16	.	.
MNo1/AF3	Saline	.	17	.	.
MNo2/AF4	Saline	31	14	27	15.5	Saline
MNo2/AF4	Saline	22	17	.	.
MNo2/AF4	Saline	28	.	.	.
Mno3/AF5	Saline	11	16	10.667	16.667	Saline
MNo3/AF5	Saline	12	5	.	.
MNo3/AF5	Saline	9	29	.	.
MNo4/BF1	PEGSerp-1	13	7	29.667	7	PEGSerp-1
MNo4/BF1	PEGSerp-1	20	.	.	.
MNo4/BF1	PEGSerp-1	56	.	.	.
MNo5/BF2	PEGSerp-1	7	6	13	10.33	PEGSerp-1
MNo5/BF2	PEGSerp-1	22	11	.	.
Mno5/BF2	PEGSerp-1	10	14	.	.
MNo6/BF3	PEGSerp-1	0	11	0.333	10.5	PEGSerp-1
MNo6/BF3	PEGSerp-1	1	10	.	.
MNo6/BF3	PEGSerp-1	0	.	.	.
MNo7/BF5	PEGSerp-1	0	6	0.667	6	PEGSerp-1
MNo7/BF5	PEGSerp-1	0	6	.	.
MNo7/BF5	PEGSerp-1	2	.	.	.
MNo8/AF1	Saline	9	12	11	11.5	Saline
MNo8/AF1	Saline	8	11	.	.
MNo8/AF1	Saline	16	.	.	.
MNo9/AF2	Saline	17	8	23.667	8	Saline
MNo9/AF2	Saline	26	.	.	.
MNo9/AF2	Saline	28	.	.	.
MNo10/AM4	Saline	42	5	33.33	9.667	Saline
MNo10/AM4	Saline	34	9	.	.
MNo10/AM4	Saline	24	15	.	.
MNo11/AM5	Saline	16	11	21.667	9	Saline
MNo11/AM5	Saline	17	7	.	.
MNo11/AM5	Saline	32	.	.	.
MNo12/BM1	PEGSerp-1	26	13	29.667	14	PEGSerp-1
MNo12/BM1	PEGSerp-1	30	15	.	.
MNo12/BM1	PEGSerp-1	33	.	.	.
MNo13/BM1	PEGSerp-1	0	6	0.667	3.667	PEGSerp-1
MNo13/BM1	PEGSerp-1	2	2	.	.
MNo13/BM1	PEGSerp-1	0	3	.	.
MNo14/BM3	PEGSerp-1	0	0	1	0	PEGSerp-1
MNo14/BM3	PEGSerp-1	0	.	.	.
MNo14/BM3	PEGSerp-1	3	.	.	.
MNo15/BM4	PEGSerp-1	20	11	25.667	10
MNo15/BM4	PEGSerp-1	21	7	.	.
MNo15/BM4	PEGSerp-1	36	12	.	.
MNo16/BM5	PEGSerp-1	16	7	29	9
MNo16/BM5	PEGSerp-1	17	11	.	.
MNo16/BM5	PEGSerp-1	54	.	.	.
MNo17/AM1	Saline	25	.	19	.
MNo17/AM1	Saline	19	.	.	.
MNo17/AM1	Saline	13	.	.	.
MNo18/AM2	Saline	16	5	13	9.667
MNo18/AM2	Saline	15	11	.	.
MNo18/AM2	Saline	8	13	.	.
MNo19/AM3	Saline	19	8	24.667	13
MNo19/AM3	Saline	21	18	.	.
MNo19/AM3	Saline	34	.	.	.
