# Supplementary material for: Viral anti‐inflammatory serpin reduces immuno‐coagulopathic pathology in SARS‐CoV‐2 mouse models of infection
Source: EMBO Mol Med. 2023 Aug 3;15(9):e17376. doi: 10.15252/emmm.202317376 (PMC10493584; doi:10.15252/emmm.202317376)
Supplement: Supplementary file 3 — Source Data for Figure 3 [file EMMM-15-e17376-s001.zip › Figure 3 source data/Data Fig 3 PAnel H CD4 IHC ds 4,7 fin.xlsx]

## Sheet: Sheet1
Saline CD4 IHC d4	PEGSerp-1 CD4 IHC d4	Saline CD4 IHC d7	PEGSerp-1 CD4 IHC d7
28	18	36	58.333
10.667	4	25.333	23.667
16.333	21.667	41.333	30
7.667	16.333	55.333	36.667
20	13	30.333	47
49.667	36.667	46.333	36
21.667	46.667	38	27.667
21	25.667	51.333	17
21.333	48	40	18
30		40.333	28
