# Supplementary material for: Viral anti‐inflammatory serpin reduces immuno‐coagulopathic pathology in SARS‐CoV‐2 mouse models of infection
Source: EMBO Mol Med. 2023 Aug 3;15(9):e17376. doi: 10.15252/emmm.202317376 (PMC10493584; doi:10.15252/emmm.202317376)
Supplement: Supplementary file 3 — Source Data for Figure 3 [file EMMM-15-e17376-s001.zip › Figure 3 source data/Fig 3B iNOS d4 L.xlsx]

## Sheet: Sheet1
Saline iNOS d4 L	PEGSerp-1 iNOS IHC d4 L
26	28.3
29.7	32.7
34.5	30.7
34.3	42.7
30.3	20.7
34.7	16.3
23	20.3
42.7	27.3
35.7	16
49.7
