# Supplementary material for: Viral anti‐inflammatory serpin reduces immuno‐coagulopathic pathology in SARS‐CoV‐2 mouse models of infection
Source: EMBO Mol Med. 2023 Aug 3;15(9):e17376. doi: 10.15252/emmm.202317376 (PMC10493584; doi:10.15252/emmm.202317376)
Supplement: Supplementary file 3 — Source Data for Figure 3 [file EMMM-15-e17376-s001.zip › Figure 3 source data/Data fig 3 Panel J Ly6G IHC ds 4, 7 fin.xlsx]

## Sheet: Sheet1
Saline MA30 d4 Ly6G	PEGSerp-1 MA30 d4 Ly6G	Saline MA30 d7 Ly6G	PEGSerp-1 MA30 d7 Ly6G
4	11.7	3.7	2
10.7	2.7	8.3	3.7
0.3	6.7	2.7	2
9.3	2.7	1	5.7
5.7	3.3	4	1
8.3	0.7	3.7	6
10	4.3	2	1.3
12.7	10.3	6.7	2
10.7	4	0.7	5.3
11.7		3.7	14
