# Supplementary material for: Viral anti‐inflammatory serpin reduces immuno‐coagulopathic pathology in SARS‐CoV‐2 mouse models of infection
Source: EMBO Mol Med. 2023 Aug 3;15(9):e17376. doi: 10.15252/emmm.202317376 (PMC10493584; doi:10.15252/emmm.202317376)
Supplement: Supplementary file 3 — Source Data for Figure 3 [file EMMM-15-e17376-s001.zip › Figure 3 source data/Fig 3I CD8 d4,7.xlsx]

## Sheet: Sheet1
M No d4 MA30 SARS	IHC CD8 d4 alveoli	Treatment d4 MA30 SARS		Saline mean CD8 d4	PEGSerp-1 mean CD8 d4
1	18	Saline		41.333	20.333
1	19	Saline		16.333	14.333
1	87	Saline		6.333	2
2	5	Saline		4.667	20.667
2	22	Saline		8.667	9.667
2	22	Saline		17.667	10.333
3	7	Saline		23.667	30.333
3	7	Saline		11.333	22.667
3	5	Saline		14.333	18.333
4	24	PEGSerp-1		20.333
4	19	PEGSerp-1
4	18	PEGSerp-1
5	19	PEGSerp-1
5	15	PEGSerp-1
5	9	PEGSerp-1
6	5	PEGSerp-1
6	0	PEGSerp-1
6	1	PEGSerp-1
7	22	PEGSerp-1
7	21	PEGSerp-1
7	19	PEGSerp-1
8	6	Saline
8	5	Saline
8	3	Saline
9	11	Saline
9	8	Saline
9	7	Saline
10	22	Saline
10	16	Saline
10	15	Saline
11	31	Saline
11	21	Saline
11	19	Saline
12	13	PEGSerp-1
12	9	PEGSerp-1
12	7	PEGSerp-1
13	12	PEGSerp-1
13	10	PEGSerp-1
13	9	PEGSerp-1
14	31	PEGSerp-1
14	34	PEGSerp-1
14	26	PEGSerp-1
15	27	PEGSerp-1
15	23	PEGSerp-1
15	18	PEGSerp-1
16	21	PEGSerp-1
16	20	PEGSerp-1
16	14	PEGSerp-1
17	10	Saline
17	15	Saline
17	9	Saline
18	26	Saline
18	9	Saline
18	8	Saline
19	23	Saline
19	20	Saline
19	12	Saline
.	.
