# Supplementary material for: Viral anti‐inflammatory serpin reduces immuno‐coagulopathic pathology in SARS‐CoV‐2 mouse models of infection
Source: EMBO Mol Med. 2023 Aug 3;15(9):e17376. doi: 10.15252/emmm.202317376 (PMC10493584; doi:10.15252/emmm.202317376)
Supplement: Supplementary file 3 — Source Data for Figure 3 [file EMMM-15-e17376-s001.zip › Figure 3 source data/Fig 3 Panels B and D - iNOS IHC fin.xlsx]

## Sheet: Sheet1
Saline (d4)	PEGSerp-1(d4)	Saline (d7)	PEGSerp-1(d7)
13	14.15	36.25	3
14.85	16.35	18.75	20.5
17.25	15.35	6	6.75
17.15	21.35	10	14
15.15	10.35	13	5.75
17.35	8.15	24.25	9
11.5	10.15	38.75	4.5
21.35	13.65	9.25	6
17.85	8	23.5	3
24.85		21.25	3.25
