# Supplementary material for: Viral anti‐inflammatory serpin reduces immuno‐coagulopathic pathology in SARS‐CoV‐2 mouse models of infection
Source: EMBO Mol Med. 2023 Aug 3;15(9):e17376. doi: 10.15252/emmm.202317376 (PMC10493584; doi:10.15252/emmm.202317376)
Supplement: Supplementary file 3 — Source Data for Figure 3 [file EMMM-15-e17376-s001.zip › Figure 3 source data/Fig 3K Path score.xlsx]

## Sheet: Sheet1
Mno SARS-CoV-2 MA30 7ds	Rtreatment SARS-coV-2 7ds	Mno day 4 MA30 SARS-coV-2	Treatment Day 4 SARS-CoV-2	Score SG 7days	Score SG 4ds
1	PEGSerp-1	MNo 1/ AF3	Saline	3	3
				.	.
		MNo 2/ AF4	Saline	.	2
				.	.
2	PEGSerp-1	MNo 3/AF5	Saline	2	2
				.	.
		MNo 4/BF1	PEGSerp-1	.	2
		MNo 5/BF2	PEGSerp-1	.	1
3	Saline			3	.
		MNo 6/BF3	PEGSerp-1	.	1
				.	.
		MNo 7/BF5	PEGSerp-1	.	1
4	Saline			2	.
		MNo 8/AF1	Saline	.	2
				.	.
		MNo 9/AF2	Saline	.	2
5	PEGSerp-1			3	.
		MNo 10/AM4	Saline	.	2
				.	.
		MNo 11/AM5	Saline	.	2
6	PEGSerp-1			1	.
				.	.
		MNo 12/BM1	PEGSerp-1	.	2
				.	.
7	PEGSerp-1	MNo 13/BM2	PEGSerp-1	2	1
				.	.
		MNo 14/BM3	PEGSerp-1	.	2
				.	.
8	Saline	MNo 15/BM4	PEGSerp-1	1	2
				.	.
		MNo 16/BM5	PEGSerp-1	.	2
				.	.
9	PEGSerp-1	MNo 17/AM1	Saline	1	2
				.	.
		MNo 18/AM2	Saline	.	1
				.	.
		MNo 19/AM3	Saline	.	2
2022-10-01	Saline			2	.
				.
				.
				.
11	Saline			2
				.
				.
				.
12	PEGSerp-1			1
				.
				.
				.
13	PEGSerp-1			2
				.
				.
				.
14	PEGSerp-1			1
				.
				.
				.
15	PEGSerp-1			2
				.
				.
				.
16	Saline			3
				.
				.
				.
17	Saline			2
				.
				.
				.
18	Saline			2
				.
				.
				.
19	Saline			3
				.
				.
				.
20	Saline			3
