# Supplementary material for: Viral anti‐inflammatory serpin reduces immuno‐coagulopathic pathology in SARS‐CoV‐2 mouse models of infection
Source: EMBO Mol Med. 2023 Aug 3;15(9):e17376. doi: 10.15252/emmm.202317376 (PMC10493584; doi:10.15252/emmm.202317376)
Supplement: Supplementary file 3 — Source Data for Figure 3 [file EMMM-15-e17376-s001.zip › Figure 3 source data/Fig 3E -3 iNOS delay.xlsx]

## Sheet: Sheet1
Delayed treatment	iNOS + IHC Alveoli
Saline	25
Saline	18
Saline	42
PEGS-1 0.2	49
PEGS-1 0.2	18
PEGS-1 0.2	19
PEGS-1 2.0	31
PEGS-1 2.0	26
PEGS-1 2.0	16
PEGS-1 0.2	33
PEGS-1 0.2	20
PEGS-1 0.2	14
PEGS-1 2.0	26
PEGS-1 2.0	35
PEGS-1 2.0	24
PEGS-1 2.0	30
PEGS-1 2.0	32
PEGS-1 2.0	21
PEGS-1 2.0	76
PEGS-1 2.0	87
PEGS-1 2.0	104
PEGS-1 2.0	73
PEGS-1 2.0	76
	.
PEGS-1 0.2	47
PEGS-1 0.2	19
PEGS-1 0.2	16
Saline	51
Saline	51
Saline	72
	.
PEGS-1 0.2	39
PEGS-1 0.2	26
PEGS-1 0.2	30
	.
Saline	13
Saline	60
	.
