# Supplementary material for: Viral anti‐inflammatory serpin reduces immuno‐coagulopathic pathology in SARS‐CoV‐2 mouse models of infection
Source: EMBO Mol Med. 2023 Aug 3;15(9):e17376. doi: 10.15252/emmm.202317376 (PMC10493584; doi:10.15252/emmm.202317376)
Supplement: Supplementary file 3 — Source Data for Figure 3 [file EMMM-15-e17376-s001.zip › Figure 3 source data/Fig 3F fin.xlsx]

## Sheet: Sheet1
M no MA30 SARS d7	Treatment d7 MA30	IHC d7 Arg 1 MA30 lung		mean Treatment	mean valu Arg 1 + / mouse
1	PEGSerp-1	25		PEGSerp-1	25
1	PEGSerp-1	30
1	PEGSerp-1	20
2	PEGSerp-1	7		PEGSerp-1	6.667
2	PEGSerp-1	8
2	PEGSerp-1	5
3	Saline	22		Saline	16.667
3	Saline	13
3	Saline	15
4	Saline	5		Saline	7
4	Saline	10
4	Saline	6
5	PEGSerp-1	22		PEGSerp-1	22.333
5	PEGSerp-1	20
5	PEGSerp-1	25
6	PEGSerp-1	20		PEGSerp-1	18.667
6	PEGSerp-1	27
6	PEGSerp-1	9
7	PEGSerp-1	8		PEGSerp-1	5.667
7	PEGSerp-1	4
7	PEGSerp-1	5
8	Saline	18		Saline	20.667
8	Saline	28
8	Saline	16
9	PEGSerp-1	49		PEGSerp-1	44.333
9	PEGSerp-1	48
9	PEGSerp-1	36
10	Saline	11		Saline	9.667
10	Saline	12
10	Saline	6
11	Saline	10		Saline	6
11	Saline	4
11	Saline	4
12	PEGSerp-1	22		PEGSerp-1	23.667
12	PEGSerp-1	26
12	PEGSerp-1	23
13	PEGSerp-1	12		PEGSerp-1	13
13	PEGSerp-1	18
13	PEGSerp-1	9
14	PEGSerp-1	45		PEGSerp-1	24.667
14	PEGSerp-1	15
14	PEGSerp-1	14
15	PEGSerp-1	48		PEGSerp-1	47.667
15	PEGSerp-1	70
15	PEGSerp-1	25
16	Saline	14		Saline	9
16	Saline	7
16	Saline	6
17	Saline	2		Saline	3.333
17	Saline	4
17	Saline	4
18	Saline	4		Saline	6
18	Saline	3
18	Saline	11
19	Saline	22		Saline	37.667
19	Saline	18
19	Saline	73
20	Saline	6		Saline	3.667
20	Saline	5
20	Saline	.
