# Supplementary material for: Viral anti‐inflammatory serpin reduces immuno‐coagulopathic pathology in SARS‐CoV‐2 mouse models of infection
Source: EMBO Mol Med. 2023 Aug 3;15(9):e17376. doi: 10.15252/emmm.202317376 (PMC10493584; doi:10.15252/emmm.202317376)
Supplement: Supplementary file 3 — Source Data for Figure 3 [file EMMM-15-e17376-s001.zip › Figure 3 source data/Fig 3F Arg 1 d7.xlsx]

## Sheet: Sheet1
Treatment d7 MA30	IHC arg 1	mean IHC + arg 1	mean treatment / mouse
PEGSerp-1	20	25	PEGSerp-1
PEGSerp-1	25	.
PEGSerp-1	30	.
PEGSerp-1	7	6.667	PEGSerp-1
PEGSerp-1	8	.
PEGSerp-1	5	.
Saline	22	16.667	Saline
Saline	13	.
Saline	15	.
Saline	5	7	Saline
Saline	6	.
Saline	10	.
PEGSerp-1	20	22.333	PEGSerp-1
PEGSerp-1	22	.
PEGSerp-1	25	.
PEGSerp-1	9	18.667	PEGSerp-1
PEGSerp-1	20	.
PEGSerp-1	27	.
PEGSerp-1	8	5.667	PEGSerp-1
PEGSerp-1	5	.
PEGSerp-1	4	.
Saline	16	20.667	Saline
Saline	18	.
Saline	28	.
PEGSerp-1	36	44.333	PEGSerp-1
PEGSerp-1	48	.
PEGSerp-1	49	.
Saline	6	9.667	Saline
Saline	11	.
Saline	12	.
Saline	4	6	Saline
Saline	4	.
Saline	10	.
PEGSerp-1	22	23.667	PEGSerp-1
PEGSerp-1	23	.
PEGSerp-1	26	.
PEGSerp-1	9	14	PEGSerp-1
PEGSerp-1	12	.
PEGSerp-1	21	.
PEGSerp-1	14	24.667	PEGSerp-1
PEGSerp-1	15	.
PEGSerp-1	45	.
PEGSerp-1	25	47.667	PEGSerp-1
PEGSerp-1	48	.
PEGSerp-1	70	.
Saline	6	9	Saline
Saline	7	.
Saline	14	.
Saline	2	3.333	Saline
Saline	4	.
Saline	4	.
Saline	3	6	Saline
Saline	4	.
Saline	11	.
Saline	18	37.667	Saline
Saline	22	.
Saline	73	.
Saline	5	5.5	Saline
Saline	6	.
Saline	.	.
