# Supplementary material for: Viral anti‐inflammatory serpin reduces immuno‐coagulopathic pathology in SARS‐CoV‐2 mouse models of infection
Source: EMBO Mol Med. 2023 Aug 3;15(9):e17376. doi: 10.15252/emmm.202317376 (PMC10493584; doi:10.15252/emmm.202317376)
Supplement: Supplementary file 4 — Source Data for Figure 4 [file EMMM-15-e17376-s003.zip]

Archive with 10 entries (9 files):
- Figure 4 Source data/
- __MACOSX/._Figure 4 Source data
- Figure 4 Source data/Fig 4F F4-80 MA10.xlsx
- __MACOSX/Figure 4 Source data/._Fig 4F F4-80 MA10.xlsx
- Figure 4 Source data/Figure 4 Panels A,B,C,D micrograph source data.pptx
- __MACOSX/Figure 4 Source data/._Figure 4 Panels A,B,C,D micrograph source data.pptx
- Figure 4 Source data/Fig 4E MA10 iNOS.xlsx
- __MACOSX/Figure 4 Source data/._Fig 4E MA10 iNOS.xlsx
- Figure 4 Source data/Fig 4G MA10 consolid.xlsx
- __MACOSX/Figure 4 Source data/._Fig 4G MA10 consolid.xlsx
