# Supplementary material for: Viral anti‐inflammatory serpin reduces immuno‐coagulopathic pathology in SARS‐CoV‐2 mouse models of infection
Source: EMBO Mol Med. 2023 Aug 3;15(9):e17376. doi: 10.15252/emmm.202317376 (PMC10493584; doi:10.15252/emmm.202317376)
Supplement: Supplementary file 4 — Source Data for Figure 4 [file EMMM-15-e17376-s003.zip › Figure 4 Source data/Fig 4F F4-80 MA10.xlsx]

## Sheet: Sheet1
F4/80 cell count	Tretment SARS coV 2 MA10 48hrs
126.25	Saline + SARSCoV2 infection
.
.
.
27.667	Saline + SARSCoV2 infection
.
.
.
54.5	Saline + SARSCoV2 infection
.
.
.
42.75	Serp-1 + SARS CoV 2 Infection
.
.
.
21.75	Serp-1 + SARS CoV 2 Infection
.
.
.
8.5	Serp-1 + SARS CoV 2 Infection
.
.
.
14.25	Saline + SARSCoV2 infection
.
.
.
67.5	Saline + SARSCoV2 infection
.
.
63.667	Saline + SARSCoV2 infection
.
.
2.5	Serp-1 + SARS CoV 2 Infection
.
.
.
0	Serp-1 + SARS CoV 2 Infection
.
.
.
21.25	Serp-1 + SARS CoV 2 Infection
.
.
.
39.5	Saline No infection + Serp-1
.
.
.
2.5	Saline No infection + Serp-1
.
.
.
1.75	No infection Saline
.
.
.
0.5	No infection Saline
.
.
.
63.667	Saline + SARSCoV2 infection
.
