# Supplementary material for: Viral anti‐inflammatory serpin reduces immuno‐coagulopathic pathology in SARS‐CoV‐2 mouse models of infection
Source: EMBO Mol Med. 2023 Aug 3;15(9):e17376. doi: 10.15252/emmm.202317376 (PMC10493584; doi:10.15252/emmm.202317376)
Supplement: Supplementary file 4 — Source Data for Figure 4 [file EMMM-15-e17376-s003.zip › Figure 4 Source data/Fig 4E MA10 iNOS.xlsx]

## Sheet: Sheet1
Serp-1 Tx and SARS CoV-2 MA10 inf	No iNOS pos cells / 40X
Saline + SARSCoV2 infection	106
Saline + SARSCoV2 infection	101
Saline + SARSCoV2 infection	73
Saline + SARSCoV2 infection	84
Saline + SARSCoV2 infection	9
Saline + SARSCoV2 infection	6
Saline + SARSCoV2 infection	0
Saline + SARSCoV2 infection	2
Saline + SARSCoV2 infection	47
Saline + SARSCoV2 infection	40
Saline + SARSCoV2 infection	50
Saline + SARSCoV2 infection	86
Serp-1 + SARS CoV 2 Infection	24
Serp-1 + SARS CoV 2 Infection	14
Serp-1 + SARS CoV 2 Infection	42
Serp-1 + SARS CoV 2 Infection	35
Serp-1 + SARS CoV 2 Infection	39
Serp-1 + SARS CoV 2 Infection	24
Serp-1 + SARS CoV 2 Infection	11
Serp-1 + SARS CoV 2 Infection	12
Serp-1 + SARS CoV 2 Infection	9
Serp-1 + SARS CoV 2 Infection	50
Serp-1 + SARS CoV 2 Infection	18
Serp-1 + SARS CoV 2 Infection	42
Saline + SARSCoV2 infection	29
Saline + SARSCoV2 infection	20
Saline + SARSCoV2 infection	13
Saline + SARSCoV2 infection	22
Saline + SARSCoV2 infection	106
Saline + SARSCoV2 infection	112
Saline + SARSCoV2 infection	111
Saline + SARSCoV2 infection	84
Saline + SARSCoV2 infection	91
Saline + SARSCoV2 infection	120
Saline + SARSCoV2 infection	84
Serp-1 + SARS CoV 2 Infection	16
Serp-1 + SARS CoV 2 Infection	10
Serp-1 + SARS CoV 2 Infection	9
Serp-1 + SARS CoV 2 Infection	11
Serp-1 + SARS CoV 2 Infection	19
Serp-1 + SARS CoV 2 Infection	57
Serp-1 + SARS CoV 2 Infection	40
Serp-1 + SARS CoV 2 Infection	19
Serp-1 + SARS CoV 2 Infection	94
Serp-1 + SARS CoV 2 Infection	70
Serp-1 + SARS CoV 2 Infection	59
Serp-1 + SARS CoV 2 Infection	90
Saline No infection + Serp-1	1
Saline No infection + Serp-1	3
Saline No infection + Serp-1	37
Saline No infection + Serp-1	50
Saline No infection + Serp-1	1
Saline No infection + Serp-1	4
Saline No infection + Serp-1	2
Saline No infection + Serp-1	4
No infection Saline	9
No infection Saline	7
No infection Saline	9
No infection Saline	24
No infection Saline	4
No infection Saline	6
No infection Saline	6
No infection Saline	22
	.
	.
	.
	.
	.
	.
	.
	.
	.
	.
	.
	.
	.
	.
	.
	.
