# Supplementary material for: Viral anti‐inflammatory serpin reduces immuno‐coagulopathic pathology in SARS‐CoV‐2 mouse models of infection
Source: EMBO Mol Med. 2023 Aug 3;15(9):e17376. doi: 10.15252/emmm.202317376 (PMC10493584; doi:10.15252/emmm.202317376)
Supplement: Supplementary file 4 — Source Data for Figure 4 [file EMMM-15-e17376-s003.zip › Figure 4 Source data/Fig 4G MA10 consolid.xlsx]

## Sheet: Sheet1
Inf Treatments	Ratio lung consolid / total lung analyzed	MA10 SARS treatments	Ratio lung consolid / total lung
SARS-coV-2 MA10 48hrs / Saline	0.577	SARS-coV-2 MA10 48hrs / Saline	0.577
SARS-coV-2 MA10 48hrs / Saline	0.639	SARS-coV-2 MA10 48hrs / Saline	0.639
SARS-coV-2 MA10 48hrs / Saline	0.522	SARS-coV-2 MA10 48hrs / Saline	0.522
SARS-coV-2 MA10 48hrs / PEGSerp-1	0.187	SARS-coV-2 MA10 48hrs / PEGSerp-1	0.187
SARS-coV-2 MA10 48hrs / PEGSerp-1	0.145	SARS-coV-2 MA10 48hrs / PEGSerp-1	0.145
SARS-coV-2 MA10 48hrs / PEGSerp-1	0.323	SARS-coV-2 MA10 48hrs / PEGSerp-1	0.323
SARS-coV-2 MA10 48hrs / Saline	0.292	SARS-coV-2 MA10 48hrs / Saline	0.292
SARS-coV-2 MA10 48hrs / Saline	0.482	SARS-coV-2 MA10 48hrs / Saline	0.482
SARS-coV-2 MA10 48hrs / Saline	0.078	SARS-coV-2 MA10 48hrs / Saline	0.078
SARS-coV-2 MA10 48hrs / PEGSerp-1	0.549	SARS-coV-2 MA10 48hrs / PEGSerp-1	0.549
SARS-coV-2 MA10 48hrs / PEGSerp-1	0.088	SARS-coV-2 MA10 48hrs / PEGSerp-1	0.088
SARS-coV-2 MA10 48hrs / PEGSerp-1	0.116	SARS-coV-2 MA10 48hrs / PEGSerp-1	0.116
No infection / PEGSerp-1	0.144		.
No infection / PEGSerp-1	0.242		.
No infection / Saline	0.111		.
No infection / Saline	0.205		.
