# Supplementary material for: Viral anti‐inflammatory serpin reduces immuno‐coagulopathic pathology in SARS‐CoV‐2 mouse models of infection
Source: EMBO Mol Med. 2023 Aug 3;15(9):e17376. doi: 10.15252/emmm.202317376 (PMC10493584; doi:10.15252/emmm.202317376)
Supplement: Supplementary file 5 — Source Data for Figure 5 [file EMMM-15-e17376-s006.zip]

Archive with 14 entries (13 files):
- Figure 5 source data/
- __MACOSX/._Figure 5 source data
- Figure 5 source data/Fig 5G Myocard MA30 d7 CD3 + IHC cell counts.xlsx
- __MACOSX/Figure 5 source data/._Fig 5G Myocard MA30 d7 CD3 + IHC cell counts.xlsx
- Figure 5 source data/Figure 5 Panels A and B source data micrographs.pptx
- __MACOSX/Figure 5 source data/._Figure 5 Panels A and B source data micrographs.pptx
- Figure 5 source data/Fig 5C iNOS myocard.xlsx
- __MACOSX/Figure 5 source data/._Fig 5C iNOS myocard.xlsx
- Figure 5 source data/Fig 5F vasc iNOS.xlsx
- __MACOSX/Figure 5 source data/._Fig 5F vasc iNOS.xlsx
- Figure 5 source data/Fig 5E iNOS d4.xlsx
- __MACOSX/Figure 5 source data/._Fig 5E iNOS d4.xlsx
- Figure 5 source data/Fig 5D myocard iNOS d7.xlsx
- __MACOSX/Figure 5 source data/._Fig 5D myocard iNOS d7.xlsx
