# Supplementary material for: Viral anti‐inflammatory serpin reduces immuno‐coagulopathic pathology in SARS‐CoV‐2 mouse models of infection
Source: EMBO Mol Med. 2023 Aug 3;15(9):e17376. doi: 10.15252/emmm.202317376 (PMC10493584; doi:10.15252/emmm.202317376)
Supplement: Supplementary file 5 — Source Data for Figure 5 [file EMMM-15-e17376-s006.zip › Figure 5 source data/Fig 5G Myocard MA30 d7 CD3 + IHC cell counts.xlsx]

## Sheet: Sheet1
M No	Treatment	IHC CD3+ Myocard d7		IHC CD3 Myocadrd d7	Treatment
2023-01-01	PEGSerp-1	2	.	2.333	PEGSerp-1
2023-01-02	PEGSerp-1	2	.	.
2023-01-03	PEGSerp-1	3	.	.
2023-02-01	PEGSerp-1	0	.	1.667	PEGSerp-1
2023-02-02	PEGSerp-1	0	.	.
2023-02-03	PEGSerp-1	5	.	.
2023-03-01	Saline	4	.	3.667	Saline
2023-03-02	Saline	4	.	.
2023-03-03	Saline	3	.	.
2023-04-01	Saline	5	.	4.667	Saline
2023-04-02	Saline	5	.	.
2023-04-03	Saline	4	.	.
2023-05-01	PEGSerp-1	1	.	1.667	PEGSerp-1
2023-05-02	PEGSerp-1	2	.	.
2023-05-03	PEGSerp-1	2	.	.
2023-06-01	PEGSerp-1	3	.	2	PEGSerp-1
2023-06-02	PEGSerp-1	2	.	.
2023-06-03	PEGSerp-1	1	.	.
2023-07-02	PEGSerp-1	7	.	4.333	PEGSerp-1
2023-07-03	PEGSerp-1	3	.	.
2023-07-01	PEGSerp-1	3	.	.
2023-08-01	Saline	6	.	3	Saline
2023-08-02	Saline	2	.	.
2023-08-03	Saline	1	.	.
2023-09-01	PEGSerp-1	3	.	2	PEGSerp-1
2023-09-02	PEGSerp-1	2	.	.
2023-09-03	PEGSerp-1	1	.	.
2023-10-01	Saline	1	.	2	Saline
2023-10-02	Saline	2	.	.
2023-10-03	Saline	3	.	.
2023-11-01	Saline	8	.	5.333	Saline
2023-11-02	Saline	4	.	.
2023-11-03	Saline	4	.	.
2023-12-01	PEGSerp-1	3	.	2.667	PEGSerp-1
2023-12-02	PEGSerp-1	3	.	.
2023-12-03	PEGSerp-1	2	.	.
13-1	PEGSerp-1	7	.	5	PEGSerp-1
13-2	PEGSerp-1	4	.	.
13-3	PEGSerp-1	4	.	.
14-1	PEGSerp-1	2	.	1	PEGSerp-1
14-2	PEGSerp-1	1	.	.
14-3	PEGSerp-1	0	.	.
15-1	PEGSerp-1	1	.	1	PEGSerp-1
15-2	PEGSerp-1	1	.	.
15-3	PEGSerp-1	.	.	.
16-1	Saline	2	.	2.667	Saline
16-2	Saline	3	.	.
16-3	Saline	3	.	.
17-1	Saline	1	.	0.667	Saline
17-2	Saline	0	.	.
17-3	Saline	1	.	.
18-1	Saline	5	.	4.667	Saline
18-2	Saline	5	.	.
18-3	Saline	4	.	.
19-1	Saline	5	.	3.667	Saline
19-2	Saline	3	.	.
19-3	Saline	3	.	.
20-1	Saline	3	.	3.5	Saline
20-2	Saline	4	.	.
20--3	Saline	.	.	.
