# Supplementary material for: Viral anti‐inflammatory serpin reduces immuno‐coagulopathic pathology in SARS‐CoV‐2 mouse models of infection
Source: EMBO Mol Med. 2023 Aug 3;15(9):e17376. doi: 10.15252/emmm.202317376 (PMC10493584; doi:10.15252/emmm.202317376)
Supplement: Supplementary file 5 — Source Data for Figure 5 [file EMMM-15-e17376-s006.zip › Figure 5 source data/Fig 5C iNOS myocard.xlsx]

## Sheet: Sheet1
M no	Treatment MA30 d4	Myocard iNOS d4
1	Saline	15
1	Saline	45
1	Saline	.
2	Saline	8
2	Saline	12
2	Saline	14
3	Saline	5
3	Saline	10
3	Saline	2
4	PEGSerp-1	4
4	PEGSerp-1	4
4	PEGSerp-1	4
5	PEGSerp-1	2
5	PEGSerp-1	6
5	PEGSerp-1	1
6	PEGSerp-1	8
6	PEGSerp-1	5
6	PEGSerp-1	14
7	PEGSerp-1	0
7	PEGSerp-1	3
7	PEGSerp-1	.
8	Saline	7
8	Saline	4
8	Saline	.
9	Saline	9
9	Saline	5
9	Saline	.
10	Saline	5
10	Saline	4
10	Saline	6
11	Saline	3
11	Saline	24
11	Saline	.
12	PEGSerp-1	2
12	PEGSerp-1	3
12	PEGSerp-1	3
13	PEGSerp-1	10
13	PEGSerp-1	6
13	PEGSerp-1	.
14	PEGSerp-1	10
14	PEGSerp-1	14
14	PEGSerp-1	7
15	PEGSerp-1	5
15	PEGSerp-1	3
15	PEGSerp-1	.
16	PEGSerp-1	9
16	PEGSerp-1	4
16	PEGSerp-1	9
17	Saline	14
17	Saline	22
17	Saline	21
18	Saline	8
18	Saline	6
18	Saline	6
19	Saline	2
19	Saline	5
19	Saline	9
		.
		.
		.
