# Supplementary material for: Viral anti‐inflammatory serpin reduces immuno‐coagulopathic pathology in SARS‐CoV‐2 mouse models of infection
Source: EMBO Mol Med. 2023 Aug 3;15(9):e17376. doi: 10.15252/emmm.202317376 (PMC10493584; doi:10.15252/emmm.202317376)
Supplement: Supplementary file 5 — Source Data for Figure 5 [file EMMM-15-e17376-s006.zip › Figure 5 source data/Fig 5F vasc iNOS.xlsx]

## Sheet: Sheet1
iNOS + IHC Vasc d7	Mno d7 MA30	Treatment MA30 d7
10	MNo 1-1	PEGSerp-1
.	MNo 1-2	PEGSerp-1
.	MNo 1-3	PEGSerp-1
0	MNo 2-1	PEGSerp-1
.	MNo 2-2	PEGSerp-1
.	MNo 2-3	PEGSerp-1
0	MNo 3-1	Saline
1	MNo 3-2	Saline
.	MNo 3-3	Saline
3	MNo 4-1	Saline
4	MNo 4-2	Saline
.	MNo 4-3	Saline
0	MNo 5-1	PEGSerp-1
1	MNo 5-2	PEGSerp-1
1	MNo 5-3	PEGSerp-1
2	MNo 6-1	PEGSerp-1
.	MNo 6-2	PEGSerp-1
.	MNo 6-3	PEGSerp-1
1	MNo 7-1	PEGSerp-1
1	MNo 7-2	PEGSerp-1
0	MNo 7-3	PEGSerp-1
0	MNo 8-1	Saline
.	MNo 8-2	Saline
.	MNo 8-3	Saline
4	MNo 9-1	PEGSerp-1
0	MNo 9-2	PEGSerp-1
.	MNo 9-3	PEGSerp-1
3	MNo 10-1	Saline
1	MNo 10-2	Saline
5	MNo 10-3	Saline
0	MNo 11-1	Saline
.	MNo 11-2	Saline
.	MNo 11-3	Saline
0	MNo 12-1	PEGSerp-1
0	MNo 12-2	PEGSerp-1
.	MNo 12-3	PEGSerp-1
3	MNo 13-1	PEGSerp-1
1	MNo 13-2	PEGSerp-1
0	MNo 13-3	PEGSerp-1
1	MNo 14-1	PEGSerp-1
0	MNo 14-2	PEGSerp-1
0	MNo 14-3	PEGSerp-1
0	MNo 15-1	PEGSerp-1
0	MNo 15-2	PEGSerp-1
0	MNo 15-3	PEGSerp-1
7	MNo 16-1	Saline
1	MNo 16-2	Saline
.	MNo 16-3	Saline
7	MNo 17-1	Saline
7	MNo 17-2	Saline
.	MNo 17-3	Saline
1	MNo 18-1	Saline
0	MNo 18-2	Saline
0	MNo 18-3	Saline
0	MNo 19-1	Saline
1	MNo 19-2	Saline
.	MNo 19-3	Saline
1	MNo 20-1	Saline
5	MNo 20-2	Saline
.	MNo 20-3	Saline
