# Supplementary material for: Viral anti‐inflammatory serpin reduces immuno‐coagulopathic pathology in SARS‐CoV‐2 mouse models of infection
Source: EMBO Mol Med. 2023 Aug 3;15(9):e17376. doi: 10.15252/emmm.202317376 (PMC10493584; doi:10.15252/emmm.202317376)
Supplement: Supplementary file 5 — Source Data for Figure 5 [file EMMM-15-e17376-s006.zip › Figure 5 source data/Fig 5E iNOS d4.xlsx]

## Sheet: Sheet1
M no MA30 d4	Treatment MA30 d4		vasc MA30 iNOS d4
1	Saline		13
1	Saline		.
1	Saline		.
2	Saline		14
2	Saline		0
2	Saline		.
3	Saline		0
3	Saline		0
3	Saline		.
4	PEGSerp-1		0
4	PEGSerp-1		1
4	PEGSerp-1		2
5	PEGSerp-1		5
5	PEGSerp-1		0
5	PEGSerp-1		1
6	PEGSerp-1		2
6	PEGSerp-1		.
6	PEGSerp-1		.
7	PEGSerp-1		7
7	PEGSerp-1		0
7	PEGSerp-1		.
8	Saline		16
8	Saline		.
8	Saline		.
9	Saline		3
9	Saline		7
9	Saline		.
10	Saline		5
10	Saline		.
10	Saline		.
11	Saline		3
11	Saline		4
11	Saline		.
12	PEGSerp-1		1
12	PEGSerp-1		13
12	PEGSerp-1		3
13	PEGSerp-1		0
13	PEGSerp-1		5
13	PEGSerp-1		.
14	PEGSerp-1		0
14	PEGSerp-1		0
14	PEGSerp-1		.
15	PEGSerp-1		2
15	PEGSerp-1		4
15	PEGSerp-1		.
16	PEGSerp-1		0
16	PEGSerp-1		0
16	PEGSerp-1		.
17	Saline		5
17	Saline		9
17	Saline		10
18	Saline		21
18	Saline		.
18	Saline		.
19	Saline		5
19	Saline		17
19	Saline		17
			.
			.
			.
