# Supplementary material for: Viral anti‐inflammatory serpin reduces immuno‐coagulopathic pathology in SARS‐CoV‐2 mouse models of infection
Source: EMBO Mol Med. 2023 Aug 3;15(9):e17376. doi: 10.15252/emmm.202317376 (PMC10493584; doi:10.15252/emmm.202317376)
Supplement: Supplementary file 5 — Source Data for Figure 5 [file EMMM-15-e17376-s006.zip › Figure 5 source data/Fig 5D myocard iNOS d7.xlsx]

## Sheet: Sheet1
iNOS + Ct Myocardium d7		M no MA30 7ds	Tretament MA30 7ds
9		MNo 1-1	PEGSerp-1
4	.	MNo 1-2	PEGSerp-1
4	.	MNo 1-3	PEGSerp-1
3		MNo 2-1	PEGSerp-1
3	.	MNo 2-2	PEGSerp-1
5	.	MNo 2-3	PEGSerp-1
5		MNo 3-1	Saline
4		MNo 3-2	Saline
5	.	MNo 3-3	Saline
6		MNo 4-1	Saline
7		MNo 4-2	Saline
13	.	MNo 4-3	Saline
3		MNo 5-1	PEGSerp-1
2		MNo 5-2	PEGSerp-1
3		MNo 5-3	PEGSerp-1
6		MNo 6-1	PEGSerp-1
15	.	MNo 6-2	PEGSerp-1
8	.	MNo 6-3	PEGSerp-1
4		MNo 7-1	PEGSerp-1
7		MNo 7-2	PEGSerp-1
7		MNo 7-3	PEGSerp-1
7		MNo 8-1	Saline
9	.	MNo 8-2	Saline
10	.	MNo 8-3	Saline
4		MNo 9-1	PEGSerp-1
5		MNo 9-2	PEGSerp-1
4		MNo 9-3	PEGSerp-1
5		MNo 10-1	Saline
2		MNo 10-2	Saline
5		MNo 10-3	Saline
8		MNo 11-1	Saline
9		MNo 11-2	Saline
11		MNo 11-3	Saline
4		MNo 12-1	PEGSerp-1
1		MNo 12-2	PEGSerp-1
1		MNo 12-3	PEGSerp-1
14		MNo 13-1	PEGSerp-1
6		MNo 13-2	PEGSerp-1
3		MNo 13-3	PEGSerp-1
4		MNo 14-1	PEGSerp-1
5		MNo 14-2	PEGSerp-1
3		MNo 14-3	PEGSerp-1
5		MNo 15-1	PEGSerp-1
8		MNo 15-2	PEGSerp-1
8		MNo 15-3	PEGSerp-1
7		MNo 16-1	Saline
14		MNo 16-2	Saline
9		MNo 16-3	Saline
11		MNo 17-1	Saline
13		MNo 17-2	Saline
19		MNo 17-3	Saline
7		MNo 18-1	Saline
7		MNo 18-2	Saline
9		MNo 18-3	Saline
9		MNo 19-1	Saline
11		MNo 19-2	Saline
15		MNo 19-3	Saline
9		MNo 20-1	Saline
9		MNo 20-2	Saline
12		MNo 20-3	Saline
