# Supplementary material for: Viral anti‐inflammatory serpin reduces immuno‐coagulopathic pathology in SARS‐CoV‐2 mouse models of infection
Source: EMBO Mol Med. 2023 Aug 3;15(9):e17376. doi: 10.15252/emmm.202317376 (PMC10493584; doi:10.15252/emmm.202317376)
Supplement: Supplementary file 6 — Source Data for Figure 6 [file EMMM-15-e17376-s010.zip]

Archive with 34 entries (33 files):
- Figure 6 Source data/
- __MACOSX/._Figure 6 Source data
- Figure 6 Source data/Fig 6 Panel K uPAR myocard ds 4,7.xlsx
- __MACOSX/Figure 6 Source data/._Fig 6 Panel K uPAR myocard ds 4,7.xlsx
- Figure 6 Source data/C5b9 MA10 ratios.xlsx
- __MACOSX/Figure 6 Source data/._C5b9 MA10 ratios.xlsx
- Figure 6 Source data/Fig 6 Panels E & F ds 4, 7, fX, fibgn fin .xlsx
- __MACOSX/Figure 6 Source data/._Fig 6 Panels E & F ds 4, 7, fX, fibgn fin .xlsx
- Figure 6 Source data/Fig 6J C5b9 IHC delayed copy.xlsx
- __MACOSX/Figure 6 Source data/._Fig 6J C5b9 IHC delayed copy.xlsx
- Figure 6 Source data/Fig 6L uPAR vasc d4, 7.xlsx
- __MACOSX/Figure 6 Source data/._Fig 6L uPAR vasc d4, 7.xlsx
- Figure 6 Source data/Figure 6 Panels A and H Source data Micrographs .pptx
- __MACOSX/Figure 6 Source data/._Figure 6 Panels A and H Source data Micrographs .pptx
- Figure 6 Source data/Fig 6B uPAR MA10.xlsx
- __MACOSX/Figure 6 Source data/._Fig 6B uPAR MA10.xlsx
- Figure 6 Source data/Fig 6D delay uPAR.xlsx
- __MACOSX/Figure 6 Source data/._Fig 6D delay uPAR.xlsx
- Figure 6 Source data/Fig 6 Panel C uPAR  d4 and 7 .xlsx
- __MACOSX/Figure 6 Source data/._Fig 6 Panel C uPAR  d4 and 7 .xlsx
- Figure 6 Source data/fig 6G  C5b9 MA10 pos IHC areas.xlsx
- __MACOSX/Figure 6 Source data/._fig 6G  C5b9 MA10 pos IHC areas.xlsx
- Figure 6 Source data/Fig 6J C5b9 delay.xlsx
- __MACOSX/Figure 6 Source data/._Fig 6J C5b9 delay.xlsx
- Figure 6 Source data/fig 6G C5b9 MA10 areas.xlsx
- __MACOSX/Figure 6 Source data/._fig 6G C5b9 MA10 areas.xlsx
- Figure 6 Source data/fig 6G yuPR and C5b9 MA10 areas.xlsx
- __MACOSX/Figure 6 Source data/._fig 6G yuPR and C5b9 MA10 areas.xlsx
- Figure 6 Source data/Fig 6I MA30 C5b9.xlsx
- __MACOSX/Figure 6 Source data/._Fig 6I MA30 C5b9.xlsx
- Figure 6 Source data/Fig 6 Panel K uPAR IHC myocard ds 4,7.xlsx
- __MACOSX/Figure 6 Source data/._Fig 6 Panel K uPAR IHC myocard ds 4,7.xlsx
- Figure 6 Source data/Fig 6L vasc d4,7.xlsx
- __MACOSX/Figure 6 Source data/._Fig 6L vasc d4,7.xlsx
