# Supplementary material for: Viral anti‐inflammatory serpin reduces immuno‐coagulopathic pathology in SARS‐CoV‐2 mouse models of infection
Source: EMBO Mol Med. 2023 Aug 3;15(9):e17376. doi: 10.15252/emmm.202317376 (PMC10493584; doi:10.15252/emmm.202317376)
Supplement: Supplementary file 6 — Source Data for Figure 6 [file EMMM-15-e17376-s010.zip › Figure 6 Source data/fig 6G C5b9 MA10 pos IHC areas.xlsx]

## Sheet: Sheet1
Treatment MA10				c5b9 area	lung area C5b9 examined	M No	Treatments MA10 SARS	C5b9 pos area/ total area
Saline + SARSCoV2 infection				1.86785e+06	1.1693e+07	1	Saline + SARSCoV2 infection	0.16
Saline + SARSCoV2 infection				.	.	1		.
Saline + SARSCoV2 infection				.	.	1		.
				.	.	.		.
Saline + SARSCoV2 infection				814922	5.44685e+06	2	Saline + SARSCoV2 infection	0.15
Saline + SARSCoV2 infection				.	.	2		.
Saline + SARSCoV2 infection				.	.	2		.
				.	.	.		.
Saline + SARSCoV2 infection				457635	912433	3	Saline + SARSCoV2 infection	0.502
Saline + SARSCoV2 infection				.	.	3		.
Saline + SARSCoV2 infection				.	.	3		.
				.	.	.		.
Serp-1 + SARS CoV 2 Infection				164796	7.66496e+06	4	Serp-1 + SARS CoV 2 Infection	0.021
Serp-1 + SARS CoV 2 Infection				.	.	4		.
Serp-1 + SARS CoV 2 Infection				.	.	4		.
				.	.	.		.
Serp-1 + SARS CoV 2 Infection				87269.4	8.85499e+06	5	Serp-1 + SARS CoV 2 Infection	0.01
Serp-1 + SARS CoV 2 Infection				.	.	5		.
Serp-1 + SARS CoV 2 Infection				.	.	5		.
				.	.	.		.
Serp-1 + SARS CoV 2 Infection				95427.3	4.96189e+06	6	Serp-1 + SARS CoV 2 Infection	0.019
Serp-1 + SARS CoV 2 Infection				.	.	6		.
Serp-1 + SARS CoV 2 Infection				.	.	6		.
				.	.	.		.
Saline + SARSCoV2 infection				.	.	7	Saline + SARSCoV2 infection	.
Saline + SARSCoV2 infection				.	.	7		.
Saline + SARSCoV2 infection				.	.	7		.
				.	.	.		.
Saline + SARSCoV2 infection				392047	2.619e+06	8	Saline + SARSCoV2 infection	0.15
Saline + SARSCoV2 infection				.	.	8		.
Saline + SARSCoV2 infection				.	.	8		.
				.	.	.		.
Saline + SARSCoV2 infection				338302	5.16148e+06	9	Saline + SARSCoV2 infection	0.066
Saline + SARSCoV2 infection				.	.	9		.
Saline + SARSCoV2 infection				.	.	9		.
				.	.	.		.
Serp-1 + SARS CoV 2 Infection				186644	4.75613e+06	10	Serp-1 + SARS CoV 2 Infection	0.039
Serp-1 + SARS CoV 2 Infection				.	.	10		.
Serp-1 + SARS CoV 2 Infection				.	.	10		.
				.	.	.		.
Serp-1 + SARS CoV 2 Infection				924364	6.5642e+06	11	Serp-1 + SARS CoV 2 Infection	0.141
Serp-1 + SARS CoV 2 Infection				.	.	11		.
Serp-1 + SARS CoV 2 Infection				.	.	11		.
				.	.	.		.
Serp-1 + SARS CoV 2 Infection				585825	3.61582e+06	12	Serp-1 + SARS CoV 2 Infection	0.162
Serp-1 + SARS CoV 2 Infection				.	.	12		.
Serp-1 + SARS CoV 2 Infection				.	.	12		.
				.	.	.		.
								.
								.
								.
								.
								.
								.
								.
								.
								.
								.
								.
								.
								.
								.
								.
								.
								.
								.
								.
								.
								.
								.
								.
								.
								.
								.
								.
								.
								.
