# Supplementary material for: Viral anti‐inflammatory serpin reduces immuno‐coagulopathic pathology in SARS‐CoV‐2 mouse models of infection
Source: EMBO Mol Med. 2023 Aug 3;15(9):e17376. doi: 10.15252/emmm.202317376 (PMC10493584; doi:10.15252/emmm.202317376)
Supplement: Supplementary file 6 — Source Data for Figure 6 [file EMMM-15-e17376-s010.zip › Figure 6 Source data/fig 6G C5b9 MA10 areas.xlsx]

## Sheet: Sheet1
Treatment MA10	uPAR + cell count	uPAR areaarea	lung area uPAR examined	c5b9 area	lung area C5b9 examined	M No		C5b9 pos area/ total area
Saline + SARSCoV2 infection	101	5.45644e+06	6.70464e+06	1.86785e+06	1.1693e+07	1	Saline + SARSCoV2 infection	0.16
Saline + SARSCoV2 infection	124	.	.	.	.	1		.
Saline + SARSCoV2 infection	61	.	.	.	.	1		.
	90	.	.	.	.	.		.
Saline + SARSCoV2 infection	54	2.81418e+06	7.81757e+06	814922	5.44685e+06	2	Saline + SARSCoV2 infection	0.15
Saline + SARSCoV2 infection	40	.	.	.	.	2		.
Saline + SARSCoV2 infection	31	.	.	.	.	2		.
	.	.	.	.	.	.		.
Saline + SARSCoV2 infection	135	2.13012e+06	8.00276e+06	457635	912433	3	Saline + SARSCoV2 infection	0.502
Saline + SARSCoV2 infection	84	.	.	.	.	3		.
Saline + SARSCoV2 infection	80	.	.	.	.	3		.
	.	.	.	.	.	.		.
Serp-1 + SARS CoV 2 Infection	116	3.21975e+06	8.3023e+06	164796	7.66496e+06	4	Serp-1 + SARS CoV 2 Infection	0.021
Serp-1 + SARS CoV 2 Infection	124	.	.	.	.	4		.
Serp-1 + SARS CoV 2 Infection	107	.	.	.	.	4		.
	.	.	.	.	.	.		.
Serp-1 + SARS CoV 2 Infection	21	1.17506e+06	9.80825e+06	87269.4	8.85499e+06	5	Serp-1 + SARS CoV 2 Infection	0.01
Serp-1 + SARS CoV 2 Infection	47	.	.	.	.	5		.
Serp-1 + SARS CoV 2 Infection	59	.	.	.	.	5		.
	.	.	.	.	.	.		.
Serp-1 + SARS CoV 2 Infection	39	1.36623e+06	8.4606e+06	95427.3	4.96189e+06	6	Serp-1 + SARS CoV 2 Infection	0.019
Serp-1 + SARS CoV 2 Infection	23	.	.	.	.	6		.
Serp-1 + SARS CoV 2 Infection	32	.	.	.	.	6		.
	.	.	.	.	.	.		.
Saline + SARSCoV2 infection	126	3.5331e+06	6.86453e+06	.	.	7	Saline + SARSCoV2 infection	.
Saline + SARSCoV2 infection	144	.	.	.	.	7		.
Saline + SARSCoV2 infection	130	.	.	.	.	7		.
	.	.	.	.	.	.		.
Saline + SARSCoV2 infection	41	4471911	5.97513e+06	392047	2.619e+06	8	Saline + SARSCoV2 infection	0.15
Saline + SARSCoV2 infection	87	.	.	.	.	8		.
Saline + SARSCoV2 infection	74	.	.	.	.	8		.
	.	.	.	.	.	.		.
Saline + SARSCoV2 infection	97	4.40769e+06	6.35659e+06	338302	5.16148e+06	9	Saline + SARSCoV2 infection	0.066
Saline + SARSCoV2 infection	91	.	.	.	.	9		.
Saline + SARSCoV2 infection	114	.	.	.	.	9		.
	.	.	.	.	.	.		.
Serp-1 + SARS CoV 2 Infection	77	2.95282e+06	5.41347e+06	186644	4.75613e+06	10	Serp-1 + SARS CoV 2 Infection	0.039
Serp-1 + SARS CoV 2 Infection	85	.	.	.	.	10		.
Serp-1 + SARS CoV 2 Infection	53	.	.	.	.	10		.
	.	.	.	.	.	.		.
Serp-1 + SARS CoV 2 Infection	20	1.52633e+06	8.17215e+06	924364	6.5642e+06	11	Serp-1 + SARS CoV 2 Infection	0.141
Serp-1 + SARS CoV 2 Infection	52	.	.	.	.	11		.
Serp-1 + SARS CoV 2 Infection	50	.	.	.	.	11		.
	.	.	.	.	.	.		.
Serp-1 + SARS CoV 2 Infection	82	1.47222e+06	7.37873e+06	585825	3.61582e+06	12	Serp-1 + SARS CoV 2 Infection	0.162
Serp-1 + SARS CoV 2 Infection	70	.	.	.	.	12		.
Serp-1 + SARS CoV 2 Infection	51	.	.	.	.	12		.
	.	.	.	.	.	.		.
								.
								.
								.
								.
								.
								.
								.
								.
								.
								.
								.
								.
								.
								.
								.
								.
								.
								.
								.
								.
								.
								.
								.
								.
								.
								.
								.
								.
								.
