# Supplementary material for: Viral anti‐inflammatory serpin reduces immuno‐coagulopathic pathology in SARS‐CoV‐2 mouse models of infection
Source: EMBO Mol Med. 2023 Aug 3;15(9):e17376. doi: 10.15252/emmm.202317376 (PMC10493584; doi:10.15252/emmm.202317376)
Supplement: Supplementary file 7 — Source Data for Figure 7 [file EMMM-15-e17376-s008.zip]

Archive with 14 entries (13 files):
- Figure 7 Source data/
- __MACOSX/._Figure 7 Source data
- Figure 7 Source data/Fig 7B MA10 S.xlsx
- __MACOSX/Figure 7 Source data/._Fig 7B MA10 S.xlsx
- Figure 7 Source data/Fig 7A N MA10.xlsx
- __MACOSX/Figure 7 Source data/._Fig 7A N MA10.xlsx
- Figure 7 Source data/Fig 7G S d4 .xlsx
- __MACOSX/Figure 7 Source data/._Fig 7G S d4 .xlsx
- Figure 7 Source data/Fig 7C Lung S d4.xlsx
- __MACOSX/Figure 7 Source data/._Fig 7C Lung S d4.xlsx
- Figure 7 Source data/Fig 7F S day 7.xlsx
- __MACOSX/Figure 7 Source data/._Fig 7F S day 7.xlsx
- Figure 7 Source data/Figure 7 Panels D and E source data micrographs.pptx
- __MACOSX/Figure 7 Source data/._Figure 7 Panels D and E source data micrographs.pptx
