# Supplementary material for: Viral anti‐inflammatory serpin reduces immuno‐coagulopathic pathology in SARS‐CoV‐2 mouse models of infection
Source: EMBO Mol Med. 2023 Aug 3;15(9):e17376. doi: 10.15252/emmm.202317376 (PMC10493584; doi:10.15252/emmm.202317376)
Supplement: Supplementary file 7 — Source Data for Figure 7 [file EMMM-15-e17376-s008.zip › Figure 7 Source data/Fig 7B MA10 S.xlsx]

## Sheet: Sheet1
	anti S alv	Anti S inflam alv	anti S broch	antiS peribronch	inf MA10 treatment	Mno
	37	48	10	13	Saline
	49	21	10	15	Saline
	.	24	.	.	Saline
	47	19	9	3	Saline
	59	26	15	9	Saline
	.	23	.	.	Saline
	16	3	2	5	PEG Serp-1
	27	2	16	4	PEG Serp-1
	22	16	.	.	PEG Serp-1
	33	15	4	3	PEG Serp-1
	32	14	0	2	PEG Serp-1
	8	13	.	0	PEG Serp-1
	50	23	13	32	Saline
	26	30	8	21	Saline
	54	49	6	.	Saline
	34	37	36	13	Saline
	51	29	23	5	Saline
	72	48	.	.	Saline
	11	8	1	0	PEG Serp-1
	5	12	3	2	PEG Serp-1
	23	5	6	10	PEG Serp-1
