# Supplementary material for: Viral anti‐inflammatory serpin reduces immuno‐coagulopathic pathology in SARS‐CoV‐2 mouse models of infection
Source: EMBO Mol Med. 2023 Aug 3;15(9):e17376. doi: 10.15252/emmm.202317376 (PMC10493584; doi:10.15252/emmm.202317376)
Supplement: Supplementary file 7 — Source Data for Figure 7 [file EMMM-15-e17376-s008.zip › Figure 7 Source data/Fig 7A N MA10.xlsx]

## Sheet: Sheet1
MA10 SARs inf + treatment	anti N IHC + alv	antiN bronch	antiN peribronch
Saline + SARSCoV2 infection	64	33	58
Saline + SARSCoV2 infection	32	20	.
Saline + SARSCoV2 infection	30	20	.
Saline + SARSCoV2 infection	22	.	.
Saline + SARSCoV2 infection	11	12	16
Saline + SARSCoV2 infection	17	31	18
Saline + SARSCoV2 infection	11	22	30
Saline + SARSCoV2 infection	44	.	.
Saline + SARSCoV2 infection	10	46	7
Saline + SARSCoV2 infection	17	17	9
Saline + SARSCoV2 infection	23	16	17
Saline + SARSCoV2 infection	3	.	.
Serp-1 + SARS CoV 2 Infection	118	35	26
Serp-1 + SARS CoV 2 Infection	130	21	33
Serp-1 + SARS CoV 2 Infection	121	38	47
Serp-1 + SARS CoV 2 Infection	101	.	.
Serp-1 + SARS CoV 2 Infection	0	1	8
Serp-1 + SARS CoV 2 Infection	0	4	4
Serp-1 + SARS CoV 2 Infection	0	1	4
Serp-1 + SARS CoV 2 Infection	5	.	.
Serp-1 + SARS CoV 2 Infection	0	0	2
Serp-1 + SARS CoV 2 Infection	0	2	1
Serp-1 + SARS CoV 2 Infection	0	0	1
Serp-1 + SARS CoV 2 Infection	0	.	.
Saline + SARSCoV2 infection	25	61	44
Saline + SARSCoV2 infection	40	62	34
Saline + SARSCoV2 infection	40	8	5
Saline + SARSCoV2 infection	66	.	.
Saline + SARSCoV2 infection	4	60	26
Saline + SARSCoV2 infection	57	44	47
Saline + SARSCoV2 infection	62	47	36
Saline + SARSCoV2 infection	108	.	.
Saline + SARSCoV2 infection	92	24	14
Saline + SARSCoV2 infection	90	15	8
Saline + SARSCoV2 infection	91	30	24
Serp-1 + SARS CoV 2 Infection	130	3	25
Serp-1 + SARS CoV 2 Infection	130	7	29
Serp-1 + SARS CoV 2 Infection	71	8	30
Serp-1 + SARS CoV 2 Infection	96	.	.
Serp-1 + SARS CoV 2 Infection	2	4	3
Serp-1 + SARS CoV 2 Infection	4	7	3
Serp-1 + SARS CoV 2 Infection	7	13	9
Serp-1 + SARS CoV 2 Infection	6	.	.
Serp-1 + SARS CoV 2 Infection	144	42	40
Serp-1 + SARS CoV 2 Infection	101	47	43
Serp-1 + SARS CoV 2 Infection	85	44	44
Serp-1 + SARS CoV 2 Infection	64	.	.
Saline No infection + Serp-1	26	1	1
Saline No infection + Serp-1	3	6	2
Saline No infection + Serp-1	19	7	0
Saline No infection + Serp-1	10	.	.
Saline No infection + Serp-1	3	5	2
Saline No infection + Serp-1	11	4	2
Saline No infection + Serp-1	10	2	1
Saline No infection + Serp-1	14	.	.
No infection Saline	43	20	2
No infection Saline	35	10	4
No infection Saline	37	8	11
No infection Saline	21	.	.
No infection Saline	8	30	18
No infection Saline	12	22	7
No infection Saline	14	11	7
No infection Saline	16	.	.
	139	.	.
	.	.	.
