# Supplementary material for: Viral anti‐inflammatory serpin reduces immuno‐coagulopathic pathology in SARS‐CoV‐2 mouse models of infection
Source: EMBO Mol Med. 2023 Aug 3;15(9):e17376. doi: 10.15252/emmm.202317376 (PMC10493584; doi:10.15252/emmm.202317376)
Supplement: Supplementary file 7 — Source Data for Figure 7 [file EMMM-15-e17376-s008.zip › Figure 7 Source data/Fig 7G S d4 .xlsx]

## Sheet: Sheet1
Mno SARS MA30 d4	IHC S vasc d4	Treatment MA30 d4 S IHC
1	8	Saline
1	3	Saline
1	6	Saline
2	2	Saline
2	2	Saline
2	1	Saline
3	5	Saline
3	3	Saline
3	2	Saline
4	2	PEGSerp-1
4	1	PEGSerp-1
4	0	PEGSerp-1
5	2	PEGSerp-1
5	3	PEGSerp-1
5	3	PEGSerp-1
6	2	PEGSerp-1
6	2	PEGSerp-1
6	0	PEGSerp-1
7	5	PEGSerp-1
7	0	PEGSerp-1
7	0	PEGSerp-1
8	6	Saline
8	4	Saline
8	4	Saline
9	7	Saline
9	3	Saline
9	2	Saline
10	3	Saline
10	2	Saline
10	5	Saline
11	0	Saline
11	2	Saline
11	1	Saline
12	3	PEGSerp-1
12	4	PEGSerp-1
12	2	PEGSerp-1
13	2	PEGSerp-1
13	1	PEGSerp-1
13	5	PEGSerp-1
14	5	PEGSerp-1
14	3	PEGSerp-1
14	2	PEGSerp-1
15	0	PEGSerp-1
15	3	PEGSerp-1
15	0	PEGSerp-1
16	0	PEGSerp-1
16	3	PEGSerp-1
16	3	PEGSerp-1
17	5	Saline
17	3	Saline
17	1	Saline
18	3	Saline
18	5	Saline
18	3	Saline
19	5	Saline
19	1	Saline
19	1	Saline
.	.
