# Supplementary material for: Viral anti‐inflammatory serpin reduces immuno‐coagulopathic pathology in SARS‐CoV‐2 mouse models of infection
Source: EMBO Mol Med. 2023 Aug 3;15(9):e17376. doi: 10.15252/emmm.202317376 (PMC10493584; doi:10.15252/emmm.202317376)
Supplement: Supplementary file 7 — Source Data for Figure 7 [file EMMM-15-e17376-s008.zip › Figure 7 Source data/Fig 7C Lung S d4.xlsx]

## Sheet: Sheet1
M no MA30 d4	anti S IHC alv	MA30 d4 Treatmentanti S IHC bronchus
1	7	Saline	25
1	7	Saline	4
1	8	Saline	8
2	11	Saline	12
2	9	Saline	14
2	7	Saline	27
3	13	Saline	1
3	11	Saline	8
3	5	Saline	16
4	29	PEGSerp-1	6
4	25	PEGSerp-1	9
4	21	PEGSerp-1	6
5	56	PEGSerp-1	15
5	69	PEGSerp-1	23
5	67	PEGSerp-1	24
6	16	PEGSerp-1	13
6	12	PEGSerp-1	10
6	10	PEGSerp-1	17
7	11	PEGSerp-1	9
7	20	PEGSerp-1	9
7	14	PEGSerp-1	12
8	53	Saline	9
8	46	Saline	14
8	27	Saline	19
9	32	Saline	17
9	32	Saline	18
9	27	Saline	37
10	27	Saline	25
10	52	Saline	14
10	36	Saline	16
11	31	Saline	21
11	42	Saline	12
11	46	Saline	.
12	4	PEGSerp-1	14
12	9	PEGSerp-1	19
12	9	PEGSerp-1	9
13	12	PEGSerp-1	5
13	5	PEGSerp-1	4
13	4	PEGSerp-1	2
14	21	PEGSerp-1	2
14	31	PEGSerp-1	10
14	34	PEGSerp-1	19
15	8	PEGSerp-1	9
15	8	PEGSerp-1	8
15	7	PEGSerp-1	.
16	34	PEGSerp-1	2
16	19	PEGSerp-1	9
16	7	PEGSerp-1	.
17	33	Saline	2
17	30	Saline	7
17	25	Saline	24
18	14	Saline	10
18	26	Saline	15
18	2	Saline	11
19	20	Saline	20
19	32	Saline	6
19	14	Saline	.
.	.		.
