# Supplementary material for: Viral anti‐inflammatory serpin reduces immuno‐coagulopathic pathology in SARS‐CoV‐2 mouse models of infection
Source: EMBO Mol Med. 2023 Aug 3;15(9):e17376. doi: 10.15252/emmm.202317376 (PMC10493584; doi:10.15252/emmm.202317376)
Supplement: Supplementary file 7 — Source Data for Figure 7 [file EMMM-15-e17376-s008.zip › Figure 7 Source data/Fig 7F S day 7.xlsx]

## Sheet: Sheet1
Treatment MA30 d7 alv			IHC S MA30 d7			Saline S+ IHC d7	PEGSerp-1 S+ IHC d7
PEGSerp-1			16.667			13	16.667
			.			47.333	39.667
			.				37.667
Saline			13
			.			7.333
			.				0.333
PEGSerp-1			39.667
			.			23.667
			.				0
Saline			47.333
			.			8.333
			.			8.667	8.667
Saline			7.333				2
			.
			.			61
Saline			23.667				2.667
			.			36.333
			.			47.667	10
Saline			8.333			51.333	18.667
			.
			.
PEGSerp-1			37.667
			.
			.
PEGSerp-1			0.333
			.
			.
PEGSerp-1			0
			.
			.
PEGSerp-1			8.667
			.
			.
Saline			8.667
			.
			.
Saline			61
			.
			.
Saline			47.667
			.
			.
PEGSerp-1			2
			.
			.
PEGSerp-1			2.667
			.
			.
PEGSerp-1			18.667
			.
			.
Saline			51.333
			.
			.
PEGSerp-1			10
			.
			.
Saline			36.333
			.
			.
			.
