# Supplementary material for: Viral anti‐inflammatory serpin reduces immuno‐coagulopathic pathology in SARS‐CoV‐2 mouse models of infection
Source: EMBO Mol Med. 2023 Aug 3;15(9):e17376. doi: 10.15252/emmm.202317376 (PMC10493584; doi:10.15252/emmm.202317376)
Supplement: Supplementary file 8 — Source Data for Figure 8 [file EMMM-15-e17376-s007.zip]

Archive with 24 entries (23 files):
- Figure 8 Source data/
- __MACOSX/._Figure 8 Source data
- Figure 8 Source data/Fig 8 Panel H VEGF pcr.xlsx
- __MACOSX/Figure 8 Source data/._Fig 8 Panel H VEGF pcr.xlsx
- Figure 8 Source data/Fig 8 Panel E IL10 pcr.xlsx
- __MACOSX/Figure 8 Source data/._Fig 8 Panel E IL10 pcr.xlsx
- Figure 8 Source data/Fig 8 Panel K NSP pcr.xlsx
- __MACOSX/Figure 8 Source data/._Fig 8 Panel K NSP pcr.xlsx
- Figure 8 Source data/Fig 8 Panel C IL-1 pcr.xlsx
- __MACOSX/Figure 8 Source data/._Fig 8 Panel C IL-1 pcr.xlsx
- Figure 8 Source data/Fig 8 Panel I fX pcr.xlsx
- __MACOSX/Figure 8 Source data/._Fig 8 Panel I fX pcr.xlsx
- Figure 8 Source data/Fig 8 Panel B ISG15 pcr.xlsx
- __MACOSX/Figure 8 Source data/._Fig 8 Panel B ISG15 pcr.xlsx
- Figure 8 Source data/Fig 8 Panel G TGFb pcr.xlsx
- __MACOSX/Figure 8 Source data/._Fig 8 Panel G TGFb pcr.xlsx
- Figure 8 Source data/Fig 8Panels A & B Lucas 062822 pcr SARS E protein and ISG15.xlsx
- __MACOSX/Figure 8 Source data/._Fig 8Panels A & B Lucas 062822 pcr SARS E protein and ISG15.xlsx
- Figure 8 Source data/Fig 8 Panel J tPA pcr.xlsx
- __MACOSX/Figure 8 Source data/._Fig 8 Panel J tPA pcr.xlsx
- Figure 8 Source data/Fig 8 Panel F TNF pcr.xlsx
- __MACOSX/Figure 8 Source data/._Fig 8 Panel F TNF pcr.xlsx
- Figure 8 Source data/Fig 8 Panel D IL6 pcr .xlsx
- __MACOSX/Figure 8 Source data/._Fig 8 Panel D IL6 pcr .xlsx
