# Supplementary material for: Viral anti‐inflammatory serpin reduces immuno‐coagulopathic pathology in SARS‐CoV‐2 mouse models of infection
Source: EMBO Mol Med. 2023 Aug 3;15(9):e17376. doi: 10.15252/emmm.202317376 (PMC10493584; doi:10.15252/emmm.202317376)
Supplement: Supplementary file 8 — Source Data for Figure 8 [file EMMM-15-e17376-s007.zip › Figure 8 Source data/Fig 8 Panel H VEGF pcr.xlsx]

## Sheet: Sheet1
			GAPDH		VEGF	VEGF / GAPDH
Saline	1		15.94		23.66	1.4843
Saline	2		16.98		23.88	1.4064
Saline	3		17.02		23.13	1.359
PEGSerp-1	4		17.63		24.7	1.401
PEGSerp-1	5		16.7182		24.16	1.445
PEGSerp-1	6		16.5555		23.03	1.3907
PEGSerp-1	7		18.6871		25.59	1.3692
Saline	8		17.753		25.09	1.4135
Saline	9		17.5967		23.09	1.3119
Saline	10		17.4743		23.78	1.3612
Saline	11		20.0749		24.96	1.2437
PEGSerp-1	12		18.1317		25.54	1.4087
PEGSerp-1	13		17.1483		24.34	1.4192
PEGSerp-1	14		16.8325		23.94	1.4225
PEGSerp-1	15		17.4964		24.17	1.3811
PEGSerp-1	16		18.3325		26.06	1.4217
Saline	17		21.0592		23.24	1.1035
Saline	18		16.7637		25.16	1.5012
No infection	19		17.9134		20.05	1.1195
No infection			20.8861
			29.3355
