# Supplementary material for: Viral anti‐inflammatory serpin reduces immuno‐coagulopathic pathology in SARS‐CoV‐2 mouse models of infection
Source: EMBO Mol Med. 2023 Aug 3;15(9):e17376. doi: 10.15252/emmm.202317376 (PMC10493584; doi:10.15252/emmm.202317376)
Supplement: Supplementary file 8 — Source Data for Figure 8 [file EMMM-15-e17376-s007.zip › Figure 8 Source data/Fig 8 Panel E IL10 pcr.xlsx]

## Sheet: Sheet1
GAPDH							IL-10	Ratio IL10 / GAPDH	GAPDH
17.0935							33.2398	1.945	17.0935	Saline
16.9745							33.9115	1.9982	16.9745	Saline
16.8838							35.0599	2.077	16.8838	Saline
18.0419							34.7157	1.9246	18.0419	PEGSerp-1
17.2699							34.3055	1.9867	17.2699	PEGSerp-1
16.9091							31.4352	1.8593	16.9091	PEGSerp-1
19.0866							34.8981	1.8282	19.0866	PEGSerp-1
18.0594							38.8739	2.1523	18.0594	Saline
17.7722							32.3781	1.8222	17.7722	Saline
17.8683							34.1568	1.9116	17.8683	Saline
18.8699							35.5941	1.8861	18.8699	Saline
18.0921									18.0921	PEGSerp-1
17.3458							34.6297	1.996	17.3458	PEGSerp-1
17.8687							34.1056	1.9088	17.8687	PEGSerp-1
17.6731							34.6698	1.9621	17.6731	PEGSerp-1
18.7351							36.3025	1.9378	18.7351	PEGSerp-1
16.7637							33.4733	1.997	16.7637	Saline
17.9134							33.3763	1.8368	17.9134	Saline
20.8861							32.1042	1.0941	20.8861	No infection
29.3355								1.5336	29.3355	No infection
