# Supplementary material for: Viral anti‐inflammatory serpin reduces immuno‐coagulopathic pathology in SARS‐CoV‐2 mouse models of infection
Source: EMBO Mol Med. 2023 Aug 3;15(9):e17376. doi: 10.15252/emmm.202317376 (PMC10493584; doi:10.15252/emmm.202317376)
Supplement: Supplementary file 8 — Source Data for Figure 8 [file EMMM-15-e17376-s007.zip › Figure 8 Source data/Fig 8 Panel K NSP pcr.xlsx]

## Sheet: Sheet1
		NSP	GAPDH	NSP/ GAPDH
Saline	1	31.6794	15.94	1.9875
Saline	2	32.7206	16.98	1.927
Saline	3	32.2317	17.02	1.8937
PEGSerp-1	4	33.6869	17.63	1.912
PEGSerp-1	5	32.3368	16.7182	1.9342
PEGSerp-1	6	30.2647	16.5555	1.8273
PEGSerp-1	7	33.9211	18.6871	1.8149
Saline	8	35.0513	17.753	1.9747
Saline	9	29.8422	17.5967	1.6955
Saline	10	31.7289	17.4743	1.8163
Saline	11	32.7591	20.0749	1.6323
PEGSerp-1	12	35.5988	18.1317	1.9636
PEGSerp-1	13	34.0711	17.1483	1.9866
PEGSerp-1	14	32.3407	16.8325	1.9216
PEGSerp-1	15	32.0696	17.4964	1.8326
PEGSerp-1	16	33.3308	18.3325	1.8183
Saline	17	33.1661	21.0592	1.575
Saline	18	32.064	16.7637	1.9129
No infection	19	29.9524	17.9134	1.6723
No infection			20.8861
			29.3355
