# Supplementary material for: Viral anti‐inflammatory serpin reduces immuno‐coagulopathic pathology in SARS‐CoV‐2 mouse models of infection
Source: EMBO Mol Med. 2023 Aug 3;15(9):e17376. doi: 10.15252/emmm.202317376 (PMC10493584; doi:10.15252/emmm.202317376)
Supplement: Supplementary file 8 — Source Data for Figure 8 [file EMMM-15-e17376-s007.zip › Figure 8 Source data/Fig 8 Panel C IL-1 pcr.xlsx]

## Sheet: Sheet1
GAPDH			IL-1	Ratio IL1/ GAPDH					GAPDH
17.0935			22.75	1.3119					17.0935	Saline
16.9745			22.8	1.3436					16.9745	Saline
16.8838			23.01	1.3632					16.8838	Saline
18.0419			23.97	1.3287					18.0419	PEGSerp-1
17.2699			23	1.3318					17.2699	PEGSerp-1
16.9091			22.7	1.3424					16.9091	PEGSerp-1
19.0866			25.39	1.33					19.0866	PEGSerp-1
18.0594			23.94	1.3256					18.0594	Saline
17.7722			22.19	1.2487					17.7722	Saline
17.8683			23.44	1.3117					17.8683	Saline
18.8699			25.07	1.3285					18.8699	Saline
18.0921			23.54	1.3013					18.0921	PEGSerp-1
17.3458			23.38	1.3476					17.3458	PEGSerp-1
17.8687			22.98						17.8687	PEGSerp-1
17.6731			23.54	1.3322					17.6731	PEGSerp-1
18.7351			23.68	1.2636					18.7351	PEGSerp-1
16.7637			22.27	1.3288					16.7637	Saline
17.9134			23.39	1.306					17.9134	Saline
20.8861			25.56	1.2236					20.8861	No infection
29.3355				0.8712					29.3355	No infection
