# Supplementary material for: Viral anti‐inflammatory serpin reduces immuno‐coagulopathic pathology in SARS‐CoV‐2 mouse models of infection
Source: EMBO Mol Med. 2023 Aug 3;15(9):e17376. doi: 10.15252/emmm.202317376 (PMC10493584; doi:10.15252/emmm.202317376)
Supplement: Supplementary file 8 — Source Data for Figure 8 [file EMMM-15-e17376-s007.zip › Figure 8 Source data/Fig 8 Panel I fX pcr.xlsx]

## Sheet: 0
	Well	Fluor	Target	Content	Sample	Cq	SQ
	A01	SYBR	GAPDH	Unkn	1	17.0935
	A02	SYBR	GAPDH	Unkn	2	16.9745
	A03	SYBR	GAPDH	Unkn	3	16.8838
	A04	SYBR	GAPDH	Unkn	4	18.0419
	A05	SYBR	GAPDH	Unkn	5	17.2699
	A06	SYBR	GAPDH	Unkn	6	16.9091
	A07	SYBR	GAPDH	Unkn	7	19.0866										fX	GAPDH		Ratios fX / GAPDH
	A08	SYBR	GAPDH	Unkn	8	18.0594								Saline	1	25.144	17.0935		1.471
	A09	SYBR	GAPDH	Unkn	9	17.7722								Saline	2	24.488	16.9745		1.4431
	A10	SYBR	GAPDH	Unkn	10	17.8683								Saline	3	24.2616	16.8838		1.4372
	A11	SYBR	GAPDH	Unkn	11	18.8699								PEGSerp-1	4	25.6167	18.0419		1.4202
	A12	SYBR	GAPDH	Unkn	12	18.0921								PEGSerp-1	5	24.6857	17.2699		1.4297
	B01	SYBR	GAPDH	Unkn	13	17.3458								PEGSerp-1	6	23.965	16.9091		1.4169
	B02	SYBR	GAPDH	Unkn	14	17.8687								PEGSerp-1	7	26.4479	19.0866		1.3855
	B03	SYBR	GAPDH	Unkn	15	17.6731								Saline	8	25.7148	18.0594		1.4236
	B04	SYBR	GAPDH	Unkn	16	18.7351								Saline	9	25.2826	17.7722		1.423
	B05	SYBR	GAPDH	Unkn	17	16.7637								Saline	10	25.1965	17.8683		1.4102
	B06	SYBR	GAPDH	Unkn	18	17.9134								Saline	11	26.0723	18.8699		1.3816
	B07	SYBR	GAPDH	Unkn	19	20.8861								PEGSerp-1	12	24.9085	18.0921		1.377
	B08	SYBR	GAPDH	Unkn	contr 2	29.3355								PEGSerp-1	13	25.6115	17.3458		1.4761
	B09	SYBR	GAPDH	Unkn	no RNA	36.9104								PEGSerp-1	14	25.0853	17.8687		1.404
	B10	SYBR		Unkn										PEGSerp-1	15	25.0985	17.6731		1.4206
	B11	SYBR		Unkn										PEGSerp-1	16	26.4318	18.7351		1.4087
	B12	SYBR		Unkn										Saline	17	23.6057	16.7637	18.268	1.4087
	C01	SYBR	fX	Unkn	1	25.144								Saline	18	25.4188	17.9134	18.826	1.4193
	C02	SYBR	fX	Unkn	2	24.488								No infection	19	28.0873	20.8861	25.1962	1.3447	1.1147
	C03	SYBR	fX	Unkn	3	24.2616								No infection		37.2996	29.3355	39.6164	1.2713	1.02857
	C04	SYBR	fX	Unkn	4	25.6167
	C05	SYBR	fX	Unkn	5	24.6857										C3	GAPDH		Ratios C3/ GAPDH
	C06	SYBR	fX	Unkn	6	23.965								Saline		25.05	17.0935		1.4658	1.4658
	C07	SYBR	fX	Unkn	7	26.4479								Saline		25.87	16.9745		1.5245	1.5245
	C08	SYBR	fX	Unkn	8	25.7148								Saline		26.34	16.8838		1.5604	1.5604
	C09	SYBR	fX	Unkn	9	25.2826								PEGSerp-1		25.74	18.0419		1.4268	1.4268
	C10	SYBR	fX	Unkn	10	25.1965								PEGSerp-1		27.43	17.2699		1.5883	1.5883
	C11	SYBR	fX	Unkn	11	26.0723								PEGSerp-1		25.23	16.9091		1.492	1.492
	C12	SYBR	fX	Unkn	12	24.9085								PEGSerp-1		27.01	19.0866		1.4149	1.4149
	D01	SYBR	fX	Unkn	13	25.6115								Saline		28.4	18.0594		1.5725	1.5725
	D02	SYBR	fX	Unkn	14	25.0853								Saline		24.1	17.7722		1.3562	1.3562
	D03	SYBR	fX	Unkn	15	25.0985								Saline		24.84	17.8683		1.3486	1.3486
	D04	SYBR	fX	Unkn	16	26.4318								Saline		25.44	18.8699		1.3482	1.3482
	D05	SYBR	fX	Unkn	17	23.6057								PEGSerp-1		25.98	18.0921		1.4362	1.4362
	D06	SYBR	fX	Unkn	18	25.4188								PEGSerp-1		25.14	17.3458		1.449	1.449
	D07	SYBR	fX	Unkn	19	28.0873								PEGSerp-1		24.16	17.8687		1.352	1.352
	D08	SYBR	fX	Unkn	contr 2	37.2996								PEGSerp-1		24.17	17.6731		1.3679	1.3679
	D09	SYBR	fX	Unkn	no RNA									PEGSerp-1		25.67	18.7351		1.3698	1.3698
	D10	SYBR		Unkn										Saline		25.49	16.7637		1.5209	1.5209
	D11	SYBR		Unkn										Saline		26.62	17.9134		1.4863	1.4863
	D12	SYBR		Unkn										No infection		23.14	20.8861		1.1077	1.1077
	E01	SYBR	PAI-1	Unkn	1	34.6082								No infection		38.06	29.3355		1.2972	1.2972
	E02	SYBR	PAI-2	Unkn	2	34.264
	E03	SYBR	PAI-3	Unkn	3	34.8041										PAI-1	GAPDH		Ratos PAI-1 / GAPDH
	E04	SYBR	PAI-4	Unkn	4	35.661
	E05	SYBR	PAI-5	Unkn	5	33.8227								Saline		34.61	17.0935		2.0252
	E06	SYBR	PAI-6	Unkn	6	35.6399								Saline		34.26	16.9745		2.0189
	E07	SYBR	PAI-7	Unkn	7	37.4199								Saline		34.8	16.8838		2.0616
	E08	SYBR	PAI-8	Unkn	8	36.3121								PEGSerp-1		35.66	18.0419		1.9767
	E09	SYBR	PAI-9	Unkn	9	35.7756								PEGSerp-1		33.82	17.2699		1.9583
	E10	SYBR	PAI-10	Unkn	10	35.4561								PEGSerp-1		35.64	16.9091		2.1076
	E11	SYBR	PAI-11	Unkn	11	37.0425								PEGSerp-1		37.42	19.0866		1.9602
	E12	SYBR	PAI-12	Unkn	12	35.819								Saline		36.31	18.0594		2.0105
	F01	SYBR	PAI-13	Unkn	13	34.8653								Saline		35.78	17.7722		2.0135
	F02	SYBR	PAI-14	Unkn	14	35.9928								Saline		35.46	17.8683		1.9843
	F03	SYBR	PAI-15	Unkn	15	36.1321								Saline		37.04	18.8699		1.9629
	F04	SYBR	PAI-16	Unkn	16	36.1547								PEGSerp-1		35.82	18.0921		1.9801
	F05	SYBR	PAI-17	Unkn	17	34.4092								PEGSerp-1		34.87	17.3458		2.0098
	F06	SYBR	PAI-18	Unkn	18	36.6443								PEGSerp-1		35.99	17.8687		2.014
	F07	SYBR	PAI-19	Unkn	19									PEGSerp-1		36.13	17.6731		2.0447
	F08	SYBR	PAI-20	Unkn	contr 2									PEGSerp-1		36.15	18.7351		1.9299
	F09	SYBR	PAI-21	Unkn	no RNA									Saline		34.41	16.7637		2.0531
	F10	SYBR		Unkn										Saline		36.64	17.9134		2.0458
	F11	SYBR	GAPDH	Unkn	17	18.268								No infection			20.8861		1.3447
	F12	SYBR	GAPDH	Unkn	18	18.826								No infection			29.3355		1.2713
	G01	SYBR	C3	Unkn	1	25.0463
	G02	SYBR	C3	Unkn	2	25.8721
	G03	SYBR	C3	Unkn	3	26.3385
	G04	SYBR	C3	Unkn	4	25.7358
	G05	SYBR	C3	Unkn	5	27.4274
	G06	SYBR	C3	Unkn	6	25.2258
	G07	SYBR	C3	Unkn	7	27.0102
	G08	SYBR	C3	Unkn	8	28.4003
	G09	SYBR	C3	Unkn	9	24.104
	G10	SYBR	C3	Unkn	10	24.8397
	G11	SYBR	C3	Unkn	11	25.438
	G12	SYBR	C3	Unkn	12	25.9787
	H01	SYBR	C3	Unkn	13	25.1399
	H02	SYBR	C3	Unkn	14	24.1619
	H03	SYBR	C3	Unkn	15	24.1704
	H04	SYBR	C3	Unkn	16	25.6729
	H05	SYBR	C3	Unkn	17	25.4949
	H06	SYBR	C3	Unkn	18	26.6166
	H07	SYBR	C3	Unkn	19	23.1351
	H08	SYBR	C3	Unkn	contr 2	38.056
	H09	SYBR	C3	Unkn	no RNA
	H10	SYBR		Unkn
	H11	SYBR	GAPDH	Unkn	19	25.1962
	H12	SYBR	GAPDH	Unkn	no RNA	39.6164

## Sheet: Run Information
File Name	Lucuslab_06222022_ed.pcrd
Created By User	admin
Notes
ID
Run Started	06/22/2022 20:49:03 UTC
Run Ended	06/22/2022 22:26:22 UTC
Sample Vol	20
Lid Temp	105
Protocol File Name	Lucus_mouse.prcl
Plate Setup File Name	Quick Plate_96 wells_SYBR Only.pltd
Base Serial Number	CT024607
Optical Head Serial Number	785BR15704
CFX Manager Version	3.1.1517.0823.
