# Supplementary material for: Viral anti‐inflammatory serpin reduces immuno‐coagulopathic pathology in SARS‐CoV‐2 mouse models of infection
Source: EMBO Mol Med. 2023 Aug 3;15(9):e17376. doi: 10.15252/emmm.202317376 (PMC10493584; doi:10.15252/emmm.202317376)
Supplement: Supplementary file 8 — Source Data for Figure 8 [file EMMM-15-e17376-s007.zip › Figure 8 Source data/Fig 8 Panel B ISG15 pcr.xlsx]

## Sheet: Sheet1
ISG15 stats	ISG15 protein d4	GAPDH	Ratio ISG15 / GAPDH
Saline	22.24	16.25	1.3686
Saline	22.96	16.01	1.4341
Saline	23.54	15.87	1.4833
PEGSerp-1	24.01	17.17	1.3983
PEGSerp-1	23.52	16.42	1.4323
PEGSerp-1	22.53	15.88	1.4187
PEGSerp-1	25.18	18.46	1.364
Saline	25.01	17.05	1.4668
Saline	22.87	17.74	1.2891
Saline	23.56	16.67	1.4133
Saline	24.51	18.66	1.3135
PEGSerp-1	24.61	17.15	1.4349
PEGSerp-1	24.03	17.1	1.40526
PEGSerp-1	23.12	17.34	1.3333
PEGSerp-1	23.22	17.17	1.3524
PEGSerp-1	24.9	18.17	1.3704
Saline	23.28	16.88	1.3791
Saline	23.91	17.27	1.3845
No infection	24.8	19.95	1.2431
No infection	24.8	19.95	1.2431
