# Supplementary material for: Viral anti‐inflammatory serpin reduces immuno‐coagulopathic pathology in SARS‐CoV‐2 mouse models of infection
Source: EMBO Mol Med. 2023 Aug 3;15(9):e17376. doi: 10.15252/emmm.202317376 (PMC10493584; doi:10.15252/emmm.202317376)
Supplement: Supplementary file 8 — Source Data for Figure 8 [file EMMM-15-e17376-s007.zip › Figure 8 Source data/Fig 8 Panel G TGFb pcr.xlsx]

## Sheet: Sheet1
			GAPDH				TGF	TGF / GAPDH
Saline	1		15.94				25.07	1.5728
Saline	2		16.98				25.14	1.4806
Saline	3		17.02				25.79	1.5153
PEGSerp-1	4		17.63				26.06	1.4782
PEGSerp-1	5		16.7182				25.1	1.5012
PEGSerp-1	6		16.5555				24.02	1.4505
PEGSerp-1	7		18.6871				27.03	1.4462
Saline	8		17.753				25.5	1.4366
Saline	9		17.5967				24.23	1.3767
Saline	10		17.4743				25.37	1.4522
Saline	11		20.0749				26.37	1.3139
PEGSerp-1	12		18.1317				27.84	1.5356
PEGSerp-1	13		17.1483				25.13	1.4653
PEGSerp-1	14		16.8325				25.46	1.5128
PEGSerp-1	15		17.4964				25.56	1.4606
PEGSerp-1	16		18.3325				26.12	1.425
Saline	17		21.0592				24.19	1.1486
Saline	18		16.7637				25.31	1.5101
No infection	19		17.9134				25.15	1.4042
No infection			20.8861
			29.3355
