# Supplementary material for: Viral anti‐inflammatory serpin reduces immuno‐coagulopathic pathology in SARS‐CoV‐2 mouse models of infection
Source: EMBO Mol Med. 2023 Aug 3;15(9):e17376. doi: 10.15252/emmm.202317376 (PMC10493584; doi:10.15252/emmm.202317376)
Supplement: Supplementary file 8 — Source Data for Figure 8 [file EMMM-15-e17376-s007.zip › Figure 8 Source data/Fig 8Panels A & B Lucas 062822 pcr SARS E protein and ISG15.xlsx]

## Sheet: Sheet1
A01	SYBR	Serb	Unkn	1	27.25	27.25	0
A02	SYBR	Serb	Unkn	2	29.9	29.9	0
A03	SYBR	Serb	Unkn	3	31.21	31.21	0
A04	SYBR	Serb	Unkn	4	28.56	28.56	0
A05	SYBR	Serb	Unkn	5	32.92	32.92	0
A06	SYBR	Serb	Unkn	6	28.06	28.06	0
A07	SYBR	Serb	Unkn	7	30.53	30.53	0
A08	SYBR	Serb	Unkn	8	35.58	35.58	0
A09	SYBR	Serb	Unkn	9	27.87	27.87	0
A10	SYBR	Serb	Unkn	10	30.57	30.57	0
A11	SYBR	Serb	Unkn	11	28.29	28.29	0
A12	SYBR	Serb	Unkn	12	30.5	30.5	0
B01	SYBR	Serb	Unkn	13	29.15	29.15	0				#NAME?
B02	SYBR	Serb	Unkn	14	28.23	28.23	0
B03	SYBR	Serb	Unkn	15	29.2	29.2	0
B04	SYBR	Serb	Unkn	16	31.6	31.6	0
B05	SYBR	Serb	Unkn	17	27.02	27.02	0
B06	SYBR	Serb	Unkn	18	28.95	28.95	0
B07	SYBR	Serb	Unkn	19	N/A	0	0
B08	SYBR	Serb	Unkn	No RNA	N/A	0	0
B09	SYBR		Unkn		N/A	0	0
B10	SYBR		Unkn		N/A	0	0		E protein stats			Ratios/ GAPDH
B11	SYBR		Unkn		N/A	0	0		Saline	27.25	22.24	1.225
B12	SYBR		Unkn		N/A	0	0		Saline	29.9	22.96	1.302
C01	SYBR	ISG15	Unkn	1	22.24	22.24	0		Saline	31.21	23.54	1.3258
C02	SYBR	ISG15	Unkn	2	22.96	22.96	0		PEGSerp-1	28.56	24.01	1.1895
C03	SYBR	ISG15	Unkn	3	23.54	23.54	0		PEGSerp-1	32.92	23.52	1.3996
C04	SYBR	ISG15	Unkn	4	24.01	24.01	0		PEGSerp-1	28.06	22.53	1.2454
C05	SYBR	ISG15	Unkn	5	23.52	23.52	0		PEGSerp-1	30.53	25.18	1.21247
C06	SYBR	ISG15	Unkn	6	22.53	22.53	0		Saline	35.58	25.01	1.4226
C07	SYBR	ISG15	Unkn	7	25.18	25.18	0		Saline	27.87	22.87	1.2186
C08	SYBR	ISG15	Unkn	8	25.01	25.01	0		Saline	30.57	23.56	1.2975
C09	SYBR	ISG15	Unkn	9	22.87	22.87	0		Saline	28.29	24.51	1.1089
C10	SYBR	ISG15	Unkn	10	23.56	23.56	0		PEGSerp-1	30.5	24.61	1.2393
C11	SYBR	ISG15	Unkn	11	24.51	24.51	0		PEGSerp-1	29.15	24.03	1.213
C12	SYBR	ISG15	Unkn	12	24.61	24.61	0		PEGSerp-1	28.23	23.12	1.221
D01	SYBR	ISG15	Unkn	13	24.03	24.03	0		PEGSerp-1	29.2	23.22	1.2575
D02	SYBR	ISG15	Unkn	14	23.12	23.12	0		PEGSerp-1	31.6	24.9	1.269
D03	SYBR	ISG15	Unkn	15	23.22	23.22	0		Saline	27.02	23.28	1.1607
D04	SYBR	ISG15	Unkn	16	24.9	24.9	0		Saline	28.95	23.91	1.2107
D05	SYBR	ISG15	Unkn	17	23.28	23.28	0		No Infection
D06	SYBR	ISG15	Unkn	18	23.91	23.91	0		ISG15 stats
D07	SYBR	ISG15	Unkn	19	24.8	24.8	0		Saline	22.24	16.25	1.3686
D08	SYBR	ISG15	Unkn	No RNA	N/A	0	0		Saline	22.96	16.01	1.4341
D09	SYBR		Unkn		N/A	0	0		Saline	23.54	15.87	1.4833
D10	SYBR		Unkn		N/A	0	0		PEGSerp-1	24.01	17.17	1.3983
D11	SYBR		Unkn		N/A	0	0		PEGSerp-1	23.52	16.42	1.4323
D12	SYBR		Unkn		N/A	0	0		PEGSerp-1	22.53	15.88	1.4187
E01	SYBR	GAPDH	Unkn	1	16.25	16.25	0		PEGSerp-1	25.18	18.46	1.364
E02	SYBR	GAPDH	Unkn	2	16.01	16.01	0		Saline	25.01	17.05	1.4668
E03	SYBR	GAPDH	Unkn	3	15.87	15.87	0		Saline	22.87	17.74	1.2891
E04	SYBR	GAPDH	Unkn	4	17.17	17.17	0		Saline	23.56	16.67	1.4133
E05	SYBR	GAPDH	Unkn	5	16.42	16.42	0		Saline	24.51	18.66	1.3135
E06	SYBR	GAPDH	Unkn	6	15.88	15.88	0		PEGSerp-1	24.61	17.15	1.4349
E07	SYBR	GAPDH	Unkn	7	18.46	18.46	0		PEGSerp-1	24.03	17.1	1.40526
E08	SYBR	GAPDH	Unkn	8	17.05	17.05	0		PEGSerp-1	23.12	17.34	1.3333
E09	SYBR	GAPDH	Unkn	9	17.74	17.74	0		PEGSerp-1	23.22	17.17	1.3524
E10	SYBR	GAPDH	Unkn	10	16.67	16.67	0		PEGSerp-1	24.9	18.17	1.3704
E11	SYBR	GAPDH	Unkn	11	18.66	18.66	0		Saline	23.28	16.88	1.3791
E12	SYBR	GAPDH	Unkn	12	17.15	17.15	0		Saline	23.91	17.27	1.3845
F01	SYBR	GAPDH	Unkn	13	17.1	17.1	0		No infection	24.8	19.95	1.2431
F02	SYBR	GAPDH	Unkn	14	17.34	17.34	0		No infection	24.8	19.95	1.2431
F03	SYBR	GAPDH	Unkn	15	17.17	17.17	0
F04	SYBR	GAPDH	Unkn	16	18.17	18.17	0
F05	SYBR	GAPDH	Unkn	17	16.88	16.88	0
F06	SYBR	GAPDH	Unkn	18	17.27	17.27	0
F07	SYBR	GAPDH	Unkn	19	19.95	19.95	0
F08	SYBR	GAPDH	Unkn	No RNA	35.1	35.1	0
F09	SYBR		Unkn		N/A	0	0
F10	SYBR		Unkn		N/A	0	0
F11	SYBR		Unkn		N/A	0	0
F12	SYBR		Unkn		N/A	0	0
G01	SYBR		Unkn		N/A	0	0
G02	SYBR		Unkn		N/A	0	0
G03	SYBR		Unkn		N/A	0	0
G04	SYBR		Unkn		N/A	0	0
G05	SYBR		Unkn		N/A	0	0
G06	SYBR		Unkn		N/A	0	0
G07	SYBR		Unkn		N/A	0	0
G08	SYBR		Unkn		N/A	0	0
G09	SYBR		Unkn		N/A	0	0
G10	SYBR		Unkn		N/A	0	0
G11	SYBR		Unkn		N/A	0	0
G12	SYBR		Unkn		N/A	0	0
H01	SYBR		Unkn		N/A	0	0
H02	SYBR		Unkn		N/A	0	0
H03	SYBR		Unkn		N/A	0	0
H04	SYBR		Unkn		N/A	0	0
H05	SYBR		Unkn		N/A	0	0
H06	SYBR		Unkn		N/A	0	0
H07	SYBR		Unkn		N/A	0	0
H08	SYBR		Unkn		N/A	0	0
H09	SYBR	Serb	Unkn	7	15.24	15.24	0
H10	SYBR	Serb	Unkn	70	19.6	19.6	0
H11	SYBR	Serb	Unkn	700	24.14	24.14	0
H12	SYBR	Serb	Unkn	7000	29.01	29.01	0
