# Supplementary material for: Viral anti‐inflammatory serpin reduces immuno‐coagulopathic pathology in SARS‐CoV‐2 mouse models of infection
Source: EMBO Mol Med. 2023 Aug 3;15(9):e17376. doi: 10.15252/emmm.202317376 (PMC10493584; doi:10.15252/emmm.202317376)
Supplement: Supplementary file 8 — Source Data for Figure 8 [file EMMM-15-e17376-s007.zip › Figure 8 Source data/Fig 8 Panel J tPA pcr.xlsx]

## Sheet: Sheet1
d4 pcr test SARS CoV-2 new primers	Ratio tPA/ GAPDH
Saline SARS MA30 Infection	1.562
Saline SARS MA30 Infection	1.672
Saline SARS MA30 Infection	1.671
PEGSerp-1 SARSMA30 Infection	1.697
PEGSerp-1 SARSMA30 Infection	1.692
PEGSerp-1 SARSMA30 Infection	1.809
PEGSerp-1 SARSMA30 Infection	1.674
Saline SARS MA30 Infection	1.576
Saline SARS MA30 Infection	1.695
Saline SARS MA30 Infection	.
Saline SARS MA30 Infection	1.725
PEGSerp-1 SARSMA30 Infection	1.694
PEGSerp-1 SARSMA30 Infection	1.747
PEGSerp-1 SARSMA30 Infection	1.763
PEGSerp-1 SARSMA30 Infection	1.595
PEGSerp-1 SARSMA30 Infection	1.733
