# Supplementary material for: Viral anti‐inflammatory serpin reduces immuno‐coagulopathic pathology in SARS‐CoV‐2 mouse models of infection
Source: EMBO Mol Med. 2023 Aug 3;15(9):e17376. doi: 10.15252/emmm.202317376 (PMC10493584; doi:10.15252/emmm.202317376)
Supplement: Supplementary file 8 — Source Data for Figure 8 [file EMMM-15-e17376-s007.zip › Figure 8 Source data/Fig 8 Panel F TNF pcr.xlsx]

## Sheet: Sheet1
Gene primer		M No	TNF Cq
TNF		1	24.6726		Saline	1
TNF		2	24.7791		Saline	2
TNF		3	25.0488		Saline	3
TNF		4	25.6352		PEGSerp-1	4
TNF		5	24.8888		PEGSerp-1	5
TNF		6	24.2663		PEGSerp-1	6
TNF		7	27.0845		PEGSerp-1	7
TNF		8	25.5236		Saline	8
TNF		9	25.2479		Saline	9
TNF		10	25.2265		Saline	10
TNF		11	26.7175		Saline	11
TNF		12	25.6422		PEGSerp-1	12
TNF		13	24.8524		PEGSerp-1	13
TNF		14	25.4241		PEGSerp-1	14
TNF		15	25.1993		PEGSerp-1	15
TNF		16	25.9634		PEGSerp-1	16
TNF		17	24.0585		Saline	17
TNF		18	25.4313		Saline	18
TNF		19	26.3492		No infection	19
TNF		no RNA			No infection
GAPDH		1	15.9438
GAPDH		2	16.9792
GAPDH		3	17.0168
GAPDH		4	17.6324
