# Supplementary material for: Viral anti‐inflammatory serpin reduces immuno‐coagulopathic pathology in SARS‐CoV‐2 mouse models of infection
Source: EMBO Mol Med. 2023 Aug 3;15(9):e17376. doi: 10.15252/emmm.202317376 (PMC10493584; doi:10.15252/emmm.202317376)
Supplement: Supplementary file 8 — Source Data for Figure 8 [file EMMM-15-e17376-s007.zip › Figure 8 Source data/Fig 8 Panel D IL6 pcr .xlsx]

## Sheet: Sheet1
Treatment MA30 d7 Lung		GAPDH d7 FFPE L			IL6 d7	IL6 / GAPDH
PEGSerp-1	1L	32.0704			35.99	1.1222
PEGSerp-1	2L	30.9312			35.37	1.1436
Saline	3L	33.881			36.84	1.0874
Saline	4L	31.0763			35.71	1.149
PEGSerp-1	5L	33.6838			36.3	1.0778
PEGSerp-1	6L	30.4638			36.32	1.1924
PEGSerp-1	7L	33.1712			35.64	1.0745
Saline	8L	32.8789			36.87	1.1214
PEGSerp-1	9L	29.8812			35.19	1.1777
Saline	10L	39.1174			36.01	0.9205
Saline	11L	32.7144			35.18	1.0755
PEGSerp-1	12L	29.3357			35.66	1.2154
PEGSerp-1	13L				35.93
PEGSerp-1	14L	30.9137			36.26	1.1731
PEGSerp-1	15L	32.5756			36.87	1.0363
Saline	16L	28.0039			33.38	1.1921
Saline	17L	34.0645			36.12	1.0605
Saline	18L	27.1711			33.37	1.2282
Saline	19L	27.3064			35.04	1.2831
Saline	20L	28.9148			34.15	1.1813
	No Sample	36.5505			36.67
