# Supplementary material for: Viral anti‐inflammatory serpin reduces immuno‐coagulopathic pathology in SARS‐CoV‐2 mouse models of infection
Source: EMBO Mol Med. 2023 Aug 3;15(9):e17376. doi: 10.15252/emmm.202317376 (PMC10493584; doi:10.15252/emmm.202317376)
Supplement: Supplementary file 9 — Source Data for Figure 9 [file EMMM-15-e17376-s002.zip]

Archive with 32 entries (31 files):
- Figure 9 Source data/
- __MACOSX/._Figure 9 Source data
- Figure 9 Source data/Fig 9 Panel I C5 L pcr.xlsx
- __MACOSX/Figure 9 Source data/._Fig 9 Panel I C5 L pcr.xlsx
- Figure 9 Source data/Fig 9 Panel D C3 pcr.xlsx
- __MACOSX/Figure 9 Source data/._Fig 9 Panel D C3 pcr.xlsx
- Figure 9 Source data/Fig 9 Panel L uPAR pcr Lung.xlsx
- __MACOSX/Figure 9 Source data/._Fig 9 Panel L uPAR pcr Lung.xlsx
- Figure 9 Source data/Fig 9 Panel B PAI-1 pcr.xlsx
- __MACOSX/Figure 9 Source data/._Fig 9 Panel B PAI-1 pcr.xlsx
- Figure 9 Source data/Fig 9 Panel C uPAR d4.xlsx
- __MACOSX/Figure 9 Source data/._Fig 9 Panel C uPAR d4.xlsx
- Figure 9 Source data/fig 9 Panel E or I C5 pcr.xlsx
- __MACOSX/Figure 9 Source data/._fig 9 Panel E or I C5 pcr.xlsx
- Figure 9 Source data/Fig 9 Panel K PAI-1 Heart pcr.xlsx
- __MACOSX/Figure 9 Source data/._Fig 9 Panel K PAI-1 Heart pcr.xlsx
- Figure 9 Source data/Fig 9 Panel I C5 L d7 pcr.xlsx
- __MACOSX/Figure 9 Source data/._Fig 9 Panel I C5 L d7 pcr.xlsx
- Figure 9 Source data/Fig 9 Panel F C1Inh pcr.xlsx
- __MACOSX/Figure 9 Source data/._Fig 9 Panel F C1Inh pcr.xlsx
- Figure 9 Source data/Fig 9 Panel J PAI-1 Lung pcr d7.xlsx
- __MACOSX/Figure 9 Source data/._Fig 9 Panel J PAI-1 Lung pcr d7.xlsx
- Figure 9 Source data/Fig 9 Panel H C1Inh H pcr.xlsx
- __MACOSX/Figure 9 Source data/._Fig 9 Panel H C1Inh H pcr.xlsx
- Figure 9 Source data/Fig 9 Panel A uPA pcr fin.xlsx
- __MACOSX/Figure 9 Source data/._Fig 9 Panel A uPA pcr fin.xlsx
- Figure 9 Source data/Fig 9 Panel G C1Inh lung d7.xlsx
- __MACOSX/Figure 9 Source data/._Fig 9 Panel G C1Inh lung d7.xlsx
- Figure 9 Source data/Fig 9 Panel H C1INH H fin.xlsx
- __MACOSX/Figure 9 Source data/._Fig 9 Panel H C1INH H fin.xlsx
- Figure 9 Source data/Fig 9 Panel E, or I C5 pcr.xlsx
- __MACOSX/Figure 9 Source data/._Fig 9 Panel E, or I C5 pcr.xlsx
