# Supplementary material for: Viral anti‐inflammatory serpin reduces immuno‐coagulopathic pathology in SARS‐CoV‐2 mouse models of infection
Source: EMBO Mol Med. 2023 Aug 3;15(9):e17376. doi: 10.15252/emmm.202317376 (PMC10493584; doi:10.15252/emmm.202317376)
Supplement: Supplementary file 9 — Source Data for Figure 9 [file EMMM-15-e17376-s002.zip › Figure 9 Source data/Fig 9 Panel I C5 L pcr.xlsx]

## Sheet: Sheet1
Treatnent day 7 MA30		M No	C5 Cq L		M No	GAPDH Cq L	Ratio C5 L Cq / GAPDH Cq L MA30d7
PEGSerp-1		1L	35.2977		1L	30.9427	1.1409
PEGSerp-1		2L			2L	29.1377
Saline		3L	36.4332		3L	31.8793	1.1427
Saline		4L	37.7699		4L	29.6433	1.2743
PEGSerp-1		5L	36.7365		5L	32.1965	1.141
PEGSerp-1		6L	37.0739		6L	28.5017	1.3007
PEGSerp-1		7L	36.0113		7L	29.6761	1.2133
Saline		8L	35.6663		8L	30.354	1.1753
PEGSerp-1		9L	37.2973		9L	27.9565	1.3341
Saline		10L			10L	37.1295
Saline		11L	36.7295		11L	31.1539	1.1791
PEGSerp-1		12L	38.7644		12L	28.1807	1.3754
PEGSerp-1		13L	36.0881		13L	30.3209	1.1903
PEGSerp-1		14L	34.7509		14L	29.2867	1.1864
PEGSerp-1		15L	37.62		15L	31.0169	1.2128
Saline		16L	39.2326		16L	26.729	1.4676
Saline		17L	37.6814		17L	33.562	1.1228
Saline		18L	37.0885		18L	25.4508	1.4574
Saline		19L	36.0472		19L	26.0706	1.3828
Saline		20L	37.2535		20L	27.5302	1.3531
Uninfected lung		NormalL	21.2245		NormalL	19.5853	1.0832
