# Supplementary material for: Viral anti‐inflammatory serpin reduces immuno‐coagulopathic pathology in SARS‐CoV‐2 mouse models of infection
Source: EMBO Mol Med. 2023 Aug 3;15(9):e17376. doi: 10.15252/emmm.202317376 (PMC10493584; doi:10.15252/emmm.202317376)
Supplement: Supplementary file 9 — Source Data for Figure 9 [file EMMM-15-e17376-s002.zip › Figure 9 Source data/Fig 9 Panel D C3 pcr.xlsx]

## Sheet: Sheet1
Treatment MA30 d7 Lung		GAPDH d7 FFPE L		C3 L d7				C3/ GAPDH
PEGSerp-1	1L	32.0704		34.4451				1.0742
PEGSerp-1	2L	30.9312		35.0631				1.1335
Saline	3L	33.881		34.5246				1.1089
Saline	4L	31.0763		33.5258				1.0788
PEGSerp-1	5L	33.6838		35.0011				1.0392
PEGSerp-1	6L	30.4638
PEGSerp-1	7L	33.1712		36.1836				1.0907
Saline	8L	32.8789		35.6775				1.0852
PEGSerp-1	9L	29.8812		35.4361				1.1861
Saline	10L	39.1174		38.1996				0.9765
Saline	11L	32.7144		35.042				1.0712
PEGSerp-1	12L	29.3357		36.8833				1.257
PEGSerp-1	13L			36.0391
PEGSerp-1	14L	30.9137		33.7707				1.0925
PEGSerp-1	15L	32.5756		37.8806				1.1627
Saline	16L	28.0039
Saline	17L	34.0645		36.811				1.0807
Saline	18L	27.1711		35.1953				1.2956
Saline	19L	27.3064		34.4752				1.2625
Saline	20L	28.9148		34.2644				1.1851
	No Sample	36.5505
