# Supplementary material for: Viral anti‐inflammatory serpin reduces immuno‐coagulopathic pathology in SARS‐CoV‐2 mouse models of infection
Source: EMBO Mol Med. 2023 Aug 3;15(9):e17376. doi: 10.15252/emmm.202317376 (PMC10493584; doi:10.15252/emmm.202317376)
Supplement: Supplementary file 9 — Source Data for Figure 9 [file EMMM-15-e17376-s002.zip › Figure 9 Source data/Fig 9 Panel L uPAR pcr Lung.xlsx]

## Sheet: Sheet1
	Mno d7 SARS coV-2 MA30	uPAR	C1INH	GAPDH		uPAR / GAPDH
PEGSerp-1	1L	37.7442		30.5011		1.2374
PEGSerp-1	2L	37.2408		28.925		1.1288
Saline	3L	36.8609		32.0466		1.1501
Saline	4L	36.8385		29.3153		1.2565
PEGSerp-1	5L	38.0188		32.7061		1.1305
PEGSerp-1	6L			28.5409
PEGSerp-1	7L			29.5021
Saline	8L			31.0672
PEGSerp-1	9L	37.8667		27.8999		1.3573
Saline	10L			38.0401
Saline	11L			31.0513
PEGSerp-1	12L	37.3849		27.5216		1.3583
PEGSerp-1	13L			30.465
PEGSerp-1	14L	39.6857		29.36		1.3518
PEGSerp-1	15L			31.0131
Saline	16L	37.8618		27.0474		1.3996
Saline	17L			33.4474
Saline	18L	37.8953		25.0281		1.5142
Saline	19L			26.487
Saline	20L	37.8379		27.2668		1.3876
Uninfected lung	Normal lung	32.0727		20.7678		1.5441
