# Supplementary material for: Viral anti‐inflammatory serpin reduces immuno‐coagulopathic pathology in SARS‐CoV‐2 mouse models of infection
Source: EMBO Mol Med. 2023 Aug 3;15(9):e17376. doi: 10.15252/emmm.202317376 (PMC10493584; doi:10.15252/emmm.202317376)
Supplement: Supplementary file 9 — Source Data for Figure 9 [file EMMM-15-e17376-s002.zip › Figure 9 Source data/Fig 9 Panel B PAI-1 pcr.xlsx]

## Sheet: Sheet1
		PAI-1	GAPDH		Ratos PAI-1 / GAPDH
Saline		34.61	17.0935		2.0252
Saline		34.26	16.9745		2.0189
Saline		34.8	16.8838		2.0616
PEGSerp-1		35.66	18.0419		1.9767
PEGSerp-1		33.82	17.2699		1.9583
PEGSerp-1		35.64	16.9091		2.1076
PEGSerp-1		37.42	19.0866		1.9602
Saline		36.31	18.0594		2.0105
Saline		35.78	17.7722		2.0135
Saline		35.46	17.8683		1.9843
Saline		37.04	18.8699		1.9629
PEGSerp-1		35.82	18.0921		1.9801
PEGSerp-1		34.87	17.3458		2.0098
PEGSerp-1		35.99	17.8687		2.014
PEGSerp-1		36.13	17.6731		2.0447
PEGSerp-1		36.15	18.7351		1.9299
Saline		34.41	16.7637		2.0531
Saline		36.64	17.9134		2.0458
No infection			20.8861		1.3447
No infection			29.3355		1.2713
