# Supplementary material for: Viral anti‐inflammatory serpin reduces immuno‐coagulopathic pathology in SARS‐CoV‐2 mouse models of infection
Source: EMBO Mol Med. 2023 Aug 3;15(9):e17376. doi: 10.15252/emmm.202317376 (PMC10493584; doi:10.15252/emmm.202317376)
Supplement: Supplementary file 9 — Source Data for Figure 9 [file EMMM-15-e17376-s002.zip › Figure 9 Source data/Fig 9 Panel C uPAR d4.xlsx]

## Sheet: Sheet1
d4 pcr test SARS CoV-2 new primers				Ratio uPAR / GAPDH		Treatment d7 H
Saline SARS MA30 Infection				1.236		1.4092
Saline SARS MA30 Infection				1.324
Saline SARS MA30 Infection				1.333
PEGSerp-1 SARSMA30 Infection				1.45
PEGSerp-1 SARSMA30 Infection				1.365
PEGSerp-1 SARSMA30 Infection				1.372
PEGSerp-1 SARSMA30 Infection				1.359
Saline SARS MA30 Infection				1.272
Saline SARS MA30 Infection				1.398
Saline SARS MA30 Infection				1.4
Saline SARS MA30 Infection				1.391
PEGSerp-1 SARSMA30 Infection				1.374
PEGSerp-1 SARSMA30 Infection				1.41
PEGSerp-1 SARSMA30 Infection				1.439
PEGSerp-1 SARSMA30 Infection				1.326
PEGSerp-1 SARSMA30 Infection				1.417
