# Supplementary material for: Viral anti‐inflammatory serpin reduces immuno‐coagulopathic pathology in SARS‐CoV‐2 mouse models of infection
Source: EMBO Mol Med. 2023 Aug 3;15(9):e17376. doi: 10.15252/emmm.202317376 (PMC10493584; doi:10.15252/emmm.202317376)
Supplement: Supplementary file 9 — Source Data for Figure 9 [file EMMM-15-e17376-s002.zip › Figure 9 Source data/fig 9 Panel E or I C5 pcr.xlsx]

## Sheet: Sheet1
Saline	GAPDH	Unkn	1	17.0935			1	27.2642	17.0935	1.5951
Saline	GAPDH	Unkn	2	16.9745			2	27.1934	16.9745	1.6022
Saline	GAPDH	Unkn	3	16.8838			3	26.9535	16.8838	1.5966
PEGSerp-1	GAPDH	Unkn	4	18.0419			4	28.0658	18.0419	1.556
PEGSerp-1	GAPDH	Unkn	5	17.2699			5	28.2144	17.2699	1.6335
PEGSerp-1	GAPDH	Unkn	6	16.9091			6	27.3181	16.9091	1.5921
PEGSerp-1	GAPDH	Unkn	7	19.0866			7	27.8262	19.0866	1.4578
Saline	GAPDH	Unkn	8	18.0594			8	28.655	18.0594	1.5869
Saline	GAPDH	Unkn	9	17.7722			9	27.7069	17.7722	1.5594
Saline	GAPDH	Unkn	10	17.8683			10	28.4224	17.8683	1.5904
Saline	GAPDH	Unkn	11	18.8699			11	28.7252	18.8699	1.5225
PEGSerp-1	GAPDH	Unkn	12	18.0921			12	27.374	18.0921	1.513
PEGSerp-1	GAPDH	Unkn	13	17.3458			13	27.5738	17.3458	1.5891
PEGSerp-1	GAPDH	Unkn	14	17.8687			14 x		17.8687
PEGSerp-1	GAPDH	Unkn	15	17.6731			15	26.4305	17.6731	1.4958
PEGSerp-1	GAPDH	Unkn	16	18.7351			16	27.0513	18.7351	1.4434
Saline	GAPDH	Unkn	17	16.7637			17	26.2902	16.7637	1.5686
Saline	GAPDH	Unkn	18	17.9134			18	26.8961	17.9134	1.502
No infection	GAPDH	Unkn	19	20.8861			19 / Contr	20.1578	20.8861	0.9651
No infection	GAPDH	Unkn	contr 2	29.3355			Contr	26.3748	29.3355	0.8988
	GAPDH	Unkn	no RNA	36.9104
	GAPDH	Unkn	19	25.1962					25.1962
	GAPDH	Unkn	no RNA	39.6164
