# Supplementary material for: Viral anti‐inflammatory serpin reduces immuno‐coagulopathic pathology in SARS‐CoV‐2 mouse models of infection
Source: EMBO Mol Med. 2023 Aug 3;15(9):e17376. doi: 10.15252/emmm.202317376 (PMC10493584; doi:10.15252/emmm.202317376)
Supplement: Supplementary file 9 — Source Data for Figure 9 [file EMMM-15-e17376-s002.zip › Figure 9 Source data/Fig 9 Panel K PAI-1 Heart pcr.xlsx]

## Sheet: Sheet1
Treatment	M no d7 MA30 FFPE			PAI-1 H	GAPDH				PAI-1 / GAPDH MA30 H
PEGSerp-1	1H			33.4983	31.7601				1.0548
PEGSerp-1	2H			33.1797	31.0681				1.0679
Saline	3H			33.8241	31.522				1.073
Saline	4H			33.6055	31.8371				1.0556
PEGSerp-1	5H			33.8424	31.0893				1.0885
PEGSerp-1	6H			28.3295	19.413				1.4596
PEGSerp-1	7H			33.2956	29.6134				1.1246
Saline	8H			33.7817	31.2352				1.0813
PEGSerp-1	9H			33.1997	29.6203				1.1209
Saline	10H			33.1102	31.3859				1.0548
Saline	11H			33.594	31.1054				1.07972
PEGSerp-1	12H				31.4315
PEGSerp-1	13H			33.5289	30.8241				1.0879
PEGSerp-1	14H			31.0086	23.7095				1.3079
PEGSerp-1	15H			29.485	20.801				1.4173
Saline	16H			32.7877	30.6948				1.0684
Saline	17H			33.2209	31.2949				1.0617
Saline	18H			34.1667	31.692				1.0783
Saline	19H				32.5135
Saline	20H				32.8936
	no sample
