# Supplementary material for: Viral anti‐inflammatory serpin reduces immuno‐coagulopathic pathology in SARS‐CoV‐2 mouse models of infection
Source: EMBO Mol Med. 2023 Aug 3;15(9):e17376. doi: 10.15252/emmm.202317376 (PMC10493584; doi:10.15252/emmm.202317376)
Supplement: Supplementary file 9 — Source Data for Figure 9 [file EMMM-15-e17376-s002.zip › Figure 9 Source data/Fig 9 Panel F C1Inh pcr.xlsx]

## Sheet: Sheet1
d4 pcr test SARS CoV-2 new primers		Ratio C1INh / GAPDH
Saline SARS MA30 Infection		1.362
Saline SARS MA30 Infection		1.464
Saline SARS MA30 Infection		1.444
PEGSerp-1 SARSMA30 Infection		1.528
PEGSerp-1 SARSMA30 Infection		1.475
PEGSerp-1 SARSMA30 Infection		1.501
PEGSerp-1 SARSMA30 Infection		1.441
Saline SARS MA30 Infection		1.404
Saline SARS MA30 Infection		1.46
Saline SARS MA30 Infection		1.488
Saline SARS MA30 Infection		1.404
PEGSerp-1 SARSMA30 Infection		1.409
PEGSerp-1 SARSMA30 Infection		1.461
PEGSerp-1 SARSMA30 Infection		1.472
PEGSerp-1 SARSMA30 Infection		1.319
PEGSerp-1 SARSMA30 Infection		1.512
