# Supplementary material for: Viral anti‐inflammatory serpin reduces immuno‐coagulopathic pathology in SARS‐CoV‐2 mouse models of infection
Source: EMBO Mol Med. 2023 Aug 3;15(9):e17376. doi: 10.15252/emmm.202317376 (PMC10493584; doi:10.15252/emmm.202317376)
Supplement: Supplementary file 9 — Source Data for Figure 9 [file EMMM-15-e17376-s002.zip › Figure 9 Source data/Fig 9 Panel J PAI-1 Lung pcr d7.xlsx]

## Sheet: Sheet1
Treatment	Mno d7 MA30 Lung FFPE			PAI-1 Cq	Cq Lung GAPDH				PAI-1/ GAPDH
PEGSerp-1	1L			36.6771	31.0277				1.18208
PEGSerp-1	2L			36.1954	28.8791				1.2533
Saline	3L			36.0182	32.5868				1.1053
Saline	4L			35.9077	29.5507				1.2151
PEGSerp-1	5L			37.2282	32.0897				1.1601
PEGSerp-1	6L			37.1146	28.1841				1.31169
PEGSerp-1	7L			36.5731	29.1935				1.2528
Saline	8L			37.2751	30.3851				1.2268
PEGSerp-1	9L			36.0789	27.7069				1.3022
Saline	10L			36.4351	36.698				0.9928
Saline	11L			36.9668	31.0094				1.1921
PEGSerp-1	12L			37.1572	27.6237				1.3451
PEGSerp-1	13L			35.4535	30.6771				1.1231
PEGSerp-1	14L			35.1814	28.4501				1.2366
PEGSerp-1	15L			37.0142	30.0972				1.2298
Saline	16L			34.5203	26.0757				1.3239
Saline	17L			36.5929	32.3364				1.1316
Saline	18L			34.0179	24.8778				1.3674
Saline	19L			34.0996	25.7986				1.3218
Saline	20L			35.3578	26.5628				1.3311
	Normal lung			29.516	21.0647				1.4012
