# Supplementary material for: Viral anti‐inflammatory serpin reduces immuno‐coagulopathic pathology in SARS‐CoV‐2 mouse models of infection
Source: EMBO Mol Med. 2023 Aug 3;15(9):e17376. doi: 10.15252/emmm.202317376 (PMC10493584; doi:10.15252/emmm.202317376)
Supplement: Supplementary file 9 — Source Data for Figure 9 [file EMMM-15-e17376-s002.zip › Figure 9 Source data/Fig 9 Panel H C1Inh H pcr.xlsx]

## Sheet: Sheet1
Treatment		C1INH H	Mno	GAPDH H SARS d7 FFPE			C1INH / GAPDH Ratio Cq H
PEGSerp-1		35.4568	1H	30.068			1.1793
PEGSerp-1		33.8668	2H	29.9948			1.1294
Saline		33.8943	3H	30.5932			1.1079
Saline		34.2168	4H	30.6766			1.1539
PEGSerp-1		34.9388	5H	30.0482			1.1627
PEGSerp-1		30.3829	6H	18.9803			1.6006
PEGSerp-1		33.0204	7H	28.688			1.1509
Saline		32.9072	8H	30.2577			1.0876
PEGSerp-1		32.5957	9H	28.5312			1.1427
Saline		33.8959	10H	30.3809			1.1159
Saline		34.3568	11H	31.7874			1.0808
PEGSerp-1		35.3177	12H	30.9672			1.1405
PEGSerp-1		33.2722	13H	29.8096			1.1161
PEGSerp-1		32.6862	14H	22.9647			1.4238
PEGSerp-1		31.8171	15H	21.4446			1.4842
Saline		34.064	16H	30.0539			1.1334
Saline		35.5845	17H	30.3063			1.1739
Saline		35.0159	18H	30.3316			1.1546
Saline		35.8177	19H	31.5587			1.135
Saline		35.367	20H	31.173			1.1347
			No sample
