# Supplementary material for: Viral anti‐inflammatory serpin reduces immuno‐coagulopathic pathology in SARS‐CoV‐2 mouse models of infection
Source: EMBO Mol Med. 2023 Aug 3;15(9):e17376. doi: 10.15252/emmm.202317376 (PMC10493584; doi:10.15252/emmm.202317376)
Supplement: Supplementary file 9 — Source Data for Figure 9 [file EMMM-15-e17376-s002.zip › Figure 9 Source data/Fig 9 Panel A uPA pcr fin.xlsx]

## Sheet: Sheet1
d4 pcr test SARS CoV-2 new primers			Ratio uPA / GAPDH
Saline SARS MA30 Infection			1.772
Saline SARS MA30 Infection			1.964
Saline SARS MA30 Infection			1.878
PEGSerp-1 SARSMA30 Infection			2.011
PEGSerp-1 SARSMA30 Infection			1.805
PEGSerp-1 SARSMA30 Infection			2.001
PEGSerp-1 SARSMA30 Infection			1.896
Saline SARS MA30 Infection			1.708
Saline SARS MA30 Infection			1.891
Saline SARS MA30 Infection			1.937
Saline SARS MA30 Infection			1.834
PEGSerp-1 SARSMA30 Infection			1.845
PEGSerp-1 SARSMA30 Infection			1.943
PEGSerp-1 SARSMA30 Infection			2.034
PEGSerp-1 SARSMA30 Infection			.
PEGSerp-1 SARSMA30 Infection			1.991
