# Supplementary material for: Viral anti‐inflammatory serpin reduces immuno‐coagulopathic pathology in SARS‐CoV‐2 mouse models of infection
Source: EMBO Mol Med. 2023 Aug 3;15(9):e17376. doi: 10.15252/emmm.202317376 (PMC10493584; doi:10.15252/emmm.202317376)
Supplement: Supplementary file 9 — Source Data for Figure 9 [file EMMM-15-e17376-s002.zip › Figure 9 Source data/Fig 9 Panel G C1Inh lung d7.xlsx]

## Sheet: Sheet1
	Mno d7 SARS coV-2 MA30		C1INH	GAPDH			C1INH / GAPDH
PEGSerp-1	1L		33.8305	30.5011			1.1092
PEGSerp-1	2L		32.9854	28.925			1.1407
Saline	3L		33.6786	32.0466			1.0509
Saline	4L		32.4924	29.3153			1.1081
PEGSerp-1	5L		33.6277	32.7061			1.0281
PEGSerp-1	6L		34.1693	28.5409			1.1973
PEGSerp-1	7L		34.2028	29.5021			1.1593
Saline	8L		33.6436	31.0672			1.0827
PEGSerp-1	9L		34.0796	27.8999			1.2215
Saline	10L		37.0692	38.0401			0.9745
Saline	11L		33.1908	31.0513			1.0689
PEGSerp-1	12L		34.2427	27.5216			1.2442
PEGSerp-1	13L		34.2208	30.465			1.1231
PEGSerp-1	14L		32.5358	29.36			1.1083
PEGSerp-1	15L		34.3195	31.0131			1.1067
Saline	16L		35.2654	27.0474			1.3039
Saline	17L		35.1553	33.4474			1.0511
Saline	18L		33.7868	25.0281			1.35
Saline	19L		33.4295	26.487			1.2662
Saline	20L		33.673	27.2668			1.2347
Uninfected lung	Normal lung		21.5995	20.7678			1.04
