# Supplementary material for: Viral anti‐inflammatory serpin reduces immuno‐coagulopathic pathology in SARS‐CoV‐2 mouse models of infection
Source: EMBO Mol Med. 2023 Aug 3;15(9):e17376. doi: 10.15252/emmm.202317376 (PMC10493584; doi:10.15252/emmm.202317376)
Supplement: Supplementary file 9 — Source Data for Figure 9 [file EMMM-15-e17376-s002.zip › Figure 9 Source data/Fig 9 Panel E, or I C5 pcr.xlsx]

## Sheet: Sheet1
C5	GAPDH	Ratio C5 / GAPDH								GAPDH
27.2642	17.0935	1.5951								17.0935	Saline
27.1934	16.9745	1.6022								16.9745	Saline
26.9535	16.8838	1.5966								16.8838	Saline
28.0658	18.0419	1.556								18.0419	PEGSerp-1
28.2144	17.2699	1.6335								17.2699	PEGSerp-1
27.3181	16.9091	1.5921								16.9091	PEGSerp-1
27.8262	19.0866	1.4578								19.0866	PEGSerp-1
28.655	18.0594	1.5869								18.0594	Saline
27.7069	17.7722	1.5594								17.7722	Saline
28.4224	17.8683	1.5904								17.8683	Saline
28.7252	18.8699	1.5225								18.8699	Saline
27.374	18.0921	1.513								18.0921	PEGSerp-1
27.5738	17.3458	1.5891								17.3458	PEGSerp-1
	17.8687									17.8687	PEGSerp-1
26.4305	17.6731	1.4958								17.6731	PEGSerp-1
27.0513	18.7351	1.4434								18.7351	PEGSerp-1
26.2902	16.7637	1.5686								16.7637	Saline
26.8961	17.9134	1.502								17.9134	Saline
20.1578	20.8861	0.9651								20.8861	No infection
26.3748	29.3355	0.8988								29.3355	No infection
	25.1962
